# Supplementary material for: Dietary Fiber and WHO Food Categories Extension for the Food-Pics_Extended Database
Source: Front Psychol. 2022 Jun 10;13:818471. doi: 10.3389/fpsyg.2022.818471 (PMC9226567; doi:10.3389/fpsyg.2022.818471)
Supplement: Supplementary file 2 [file Data_Sheet_2.xlsx]

## Sheet: food_pics_fibre_ratings_single_
Image_No	Item_description_english	Item_description_german	Item_description_german_unified	type	grams_total	rater1_fibre_100g	rater2_fibre_100g	rater3_fibre_100g	rater4_fibre_100g	rater1_source	rater2_source	rater3_source	rater4_source
1	cheesecake with cherry topping	Kaesekuchen mit Kirschen	Kaesekuchen mit Kirschen	5	150	1.2	0.86	0.8	0.6			https://fddb.info/db/de/lebensmittel/durchschnittswert_kirschen_aus_dem_glas/index.html und https://www.bmi-rechner.net/kalorien-naehrwerte/kalorien-kaesekuchen.htm	https://fddb.info/db/de/lebensmittel/konditorei_kaesekuchen/index.html
2	Hamburger with bacon	Hamburger	Hamburger	10	360	0.7	1.5	1	1.8	https://www.mcdonalds.de/de/produkte/produkt-profil?productName=hamburger_royal_ts_bacon		https://fdc.nal.usda.gov/fdc-app.html#/food-details/170728/nutrients	https://fddb.info/db/de/lebensmittel/mc_donalds_hamburger/index.html
3	cheese burger, french fries and cola	Hamburger, Pommes, Cola	Hamburger, Pommes, Cola	10	720	0.78	4	1.5	2.1	https://www.mcdonalds.de/de/produkte/produkt-profil?productName=pommes_frites_mittel + https://www.mcdonalds.de/de/produkte/produkt-profil?productName=big_tasty_bacon		https://fdc.nal.usda.gov/fdc-app.html#/food-details/170728/nutrients	https://fddb.info/db/de/lebensmittel/durchschnittswert_pommes_frites_frittiert/index.html
4	chocolate cookie	Choclate Cookie	Chocolate Cookie	4	19	1.6	1.9	0	2.3	https://www.mcdonalds.de/de/mccafe/produkt-profil-mccafe?productName=choc_cookie		https://fddb.info/db/de/lebensmittel/norma_new_yorkers_american_styl_chocolate_chip_cookies/index.html	https://fddb.info/db/de/lebensmittel/subway_cookie_chocolate_chips/index.html
5	cookie mix	Kekse (diverse)	Plaetzchen 1	4	18	2.4	2.7	1	2.2	https://fddb.info/db/de/lebensmittel/gut_und_guenstig_gebaeckmischung_gut_und_guenstig/index.html		https://fddb.info/db/de/lebensmittel/durchschnittswert_plaetzchen/index.html	https://fddb.info/db/de/lebensmittel/dr_oetker_ausstech_plaetzchen_backmischung/index.html
6	cheese cake with strawberries and crumbles	Kaesekuchen mit Erdbeeren, Streuseln	Kaesekuchen mit Streuseln und Erdbeeren	5	150	1.3	1.2	1	0.6	https://www.coppenrath-wiese.de/produkt/lust-auf-kuchen-erdbeer-frischkaese.aspx#tabs-1		https://www.bmi-rechner.net/kalorien-naehrwerte/kalorien-kaesekuchen.htm	https://fddb.info/db/de/lebensmittel/selbst_gemacht_kaesekuchen_vanille/index.html
7	croissants	Croissants	Croissants	5	300	2.6	2.6	1.7	1.4	https://fdc.nal.usda.gov/fdc-app.html#/?query=ndbNumber:18239		https://www.bmi-rechner.net/ballaststoffe-tabelle.htm	https://fddb.info/db/de/lebensmittel/aldi_croissants/index.html
8	snack mix	Snackmix	Snackmix	9	20	3.4	3.4	3.5	3.8	https://www.lorenz-snackworld.de/marken-und-produkte/snack-hits#snack-hits		https://www.nutritionix.com/food/chex-mix-snack-mix-traditional-value-size	https://fddb.info/db/de/lebensmittel/diverse_snackmix_crusticroc/index.html
9	waffles	Waffeln	Waffel rund	5	42	2.5	0.7	0.82	1.6	https://fddb.info/db/de/lebensmittel/selbst_gemacht_waffel/index.html		https://www.fettrechner.de/kalorien/Durchschnittswert/Waffeln/D621000	https://fddb.info/db/de/lebensmittel/netto_frischei_waffeln_waffel/index.html
10	Spaghetti with tomato sauce	Spaghetti mit Tomatensauce	Spaghetti mit Tomatensauce	10	250	2.67	1.7	2	1.9	https://www.barilla.com/de-de/produkte/saucen/pomodoro		https://www.naehrwertrechner.de/naehrwerte/Spaghetti+mit+Tomatenso%C3%9Fe+%28Zubereitung+Gastronomie%29/	https://fddb.info/db/de/lebensmittel/cuisine_spaghetti_mit_tomatensauce/index.html
12	ham sandwich	Schinkensandwich	Schinkensandwich Toast	10	205	1.33	1.1	1.3	1.7	https://www.myfitnesspal.com/food/calories/white-bread-ham-cheese-and-mayo-sandwich-105433543		https://fdc.nal.usda.gov/fdc-app.html#/food-details/338654/nutrients	https://fddb.info/db/de/lebensmittel/breadies_sandwich_schinken-kaese/index.html
13	Frankfurt crown cake	Frankfurter Kranz	Torte	5	2000	2	1.5	1.5	1.5	https://www.fatsecret.de/Kalorien-Ern%C3%A4hrung/Allgemein/frankfurter-kranz?portionid=5255032&portionamount=100,000		https://fddb.info/db/de/lebensmittel/konditorei_frankfurter_kranz/index.html	https://fddb.info/db/de/lebensmittel/konditorei_frankfurter_kranz/index.html
14	muffin	Muffin	Muffins	5	89	1	4.8	0.8	1.6	https://fdc.nal.usda.gov/fdc-app.html#/?query=ndbNumber:18274		https://fdc.nal.usda.gov/fdc-app.html#/food-details/339754/nutrients	https://fddb.info/db/de/lebensmittel/dr_oetker_lillifee_muffin_vanille/index.html
15	croissants	Croissants	Croissants	5	200	2.6	2.6	1.7	1	s.o.		https://www.bmi-rechner.net/ballaststoffe-tabelle.htm	https://fddb.info/db/de/lebensmittel/pillsbury_knack_und_back_6_croissants/index.html
16	pancakes	Pancakes	Pfannkuchen	5	800	2.4	4	1.6	2.5	https://www.fatsecret.com/calories-nutrition/generic/pancakes-plain		https://fdc.nal.usda.gov/fdc-app.html#/food-details/505691/nutrients	https://fddb.info/db/de/lebensmittel/lawa_american_pancakes_40262/index.html
17	cheese burger, french fries and cola	Hamburger, Pommes, Cola	Hamburger, Pommes, Cola	10	720	0.78	4	1.5	2.1	s.o.		https://fdc.nal.usda.gov/fdc-app.html#/food-details/170728/nutrients	https://fddb.info/db/de/lebensmittel/durchschnittswert_pommes_frites_frittiert/index.html
18	German krapfen	Berliner/ Krapfen	Krapfen	5	60	1.4	2.2	1.8	1.4	https://fddb.info/db/de/lebensmittel/baecker_berliner/index.html	https://www.naehrwertdaten.ch/search/#/food/258351	http://www.ernaehrung.de/lebensmittel/de/D740200/Berliner-%28Pfannkuchen%29-aus-Hefeteig-energiereduziert.php	https://fddb.info/db/de/lebensmittel/baecker_berliner/index.html
19	German krapfen	Krapfen	Krapfen	5	300	1.4	3.2	1.8	1.4	s.o.	https://www.naehrwertdaten.ch/search/#/food/258352	http://www.ernaehrung.de/lebensmittel/de/D740200/Berliner-%28Pfannkuchen%29-aus-Hefeteig-energiereduziert.php	https://fddb.info/db/de/lebensmittel/baecker_berliner/index.html
20	German krapfen	Krapfen	Krapfen	5	300	1.4	4.2	1.4	1.4	s.o.	https://www.naehrwertdaten.ch/search/#/food/258353	http://www.ernaehrung.de/lebensmittel/de/X936612/Berliner-gefuellt-mit-Kirschkonfituere-%28Standardrezeptur%29.php	https://fddb.info/db/de/lebensmittel/baecker_berliner/index.html
21	raspberry candies	Himbeerbonbons	Himbeerbonbons	4	80	0	0	0	0	https://fddb.info/db/de/lebensmittel/hussel_himbeerbonbons/index.html	https://www.naehrwertdaten.ch/search/#/food/253043	https://fddb.info/db/de/lebensmittel/jahnke_jahnke_himbeer_bonbons_himbeer/index.html	https://fddb.info/db/de/lebensmittel/diverse_traditioneller_himbeerbonbon/index.html
22	french fries	Pommes Frites	Pommes rot weiss	10	220	3.5	2.6	2	4	s.o.	https://www.naehrwertdaten.ch/search/#/food/259810	https://www.naehrwertrechner.de/naehrwerte/Pommes+frites+mit+Ketchup+%28Zubereitung+Gastronomie%29/Ballaststoffe/	https://fddb.info/db/de/lebensmittel/sun_snacks_la_ola_pommes_rot_weiss/index.html
23	ham sandwich	Schinkensandwich	Schinkensandwich Broetchen	10	200	1.33	1.9	0.5	1.9	s.o.	https://www.naehrwertdaten.ch/search/#/food/259553; 3,0g laut https://www.naehrwertrechner.de/naehrwerte/Br%C3%B6tchen+mit+Schinken/	https://www.naehrwertrechner.de/naehrwerttabelle/	https://fddb.info/db/de/lebensmittel/aldi_lafluet_sandwich_schinken-kaese/index.html
24	ice cream sandwiches	Eiswaffeln	Eissandwich	4	400	1.5	0.9	0	0.7	http://das-ist-drin.de/Langnese-Riesen-Happen-54-g--1877/	https://www.schoeller.de/bigsandwich/	https://fdc.nal.usda.gov/fdc-app.html#/food-details/172226/nutrients	https://fddb.info/db/de/lebensmittel/schoeller_big_eissandwich/index.html
25	ice cream with chocolate beans	Eis mit Smarties	Eis	4	100	0.4	4.7	1.6	0.3	https://www.mcdonalds.de/produkte/produkt-profil?productName=mcflurry_schokolinsen-karamell	https://www.schoeller.de/smartiespopup/	https://www.amazon.de/Nestle-Smarties-Riesen-Rolle-Schoko-Linsen-gro%C3%9Fpackung/dp/B00PGVES6K Und https://fdc.nal.usda.gov/fdc-app.html#/food-details/167575/nutrients	https://fddb.info/db/de/lebensmittel/schoeller_smarties_eis/index.html
26	chips	Chips	Chips	9	34	3.5	4.1	4.1	4.2	https://www.lorenz-snackworld.de/marken-und-produkte/crunchips#salted	https://www.funny-frisch.de/produkte/chipsfrisch/gesalzen.html	https://www.funny-frisch.de/produkte/chipsfrisch/gesalzen.html	https://fddb.info/db/de/lebensmittel/durchschnittswert_kartoffelchips/index.html
27	opened chips bag	Chips (Tuete)	Chips	9	200	3.5	4.1	4.1	4.2	s.o.	https://www.funny-frisch.de/produkte/chipsfrisch/gesalzen.html	https://www.funny-frisch.de/produkte/riffels/naturell.html	https://fddb.info/db/de/lebensmittel/durchschnittswert_kartoffelchips/index.html
28	fruit cake	Obsttorte	Beerentortenstueck	5	150	0.8	2.3	0	0	https://www.coppenrath-wiese.de/produkt/cafeteria-fein-und-sahnig-erdbeer-joghurt.aspx#tabs-1	https://www.coppenrath-wiese.de/produkt/feinste-sahne-himbeer-bourbon-vanille-torte.aspx#tabs-1	https://fddb.info/db/de/lebensmittel/dr_oetker_beerentorte_preiselbeeren/index.html	https://fddb.info/db/de/lebensmittel/dr_oetker_beerentorte_preiselbeeren/index.html
29	cake (with gelatinized fruits)	Kuchen (mit gummibaerchen)	Gugelhupf mit kandierten Fruechten	5	500	1.8	1.8	2.2	0.8	https://www.fatsecret.at/Kalorien-Ern%C3%A4hrung/Allgemein/gugelhupf?portionid=2695083&portionamount=100,000	https://www.oelz.com/de/produkte/oelz-marmor-gugelhupf-500g; laut https://www.naehrwertrechner.de/naehrwerte/Napfkuchen+%28Gugelhupf%29+aus+Hefeteig+fettreich/ 3,0g pro 100g	https://www.yazio.com/de/kalorientabelle/gugelhupf-napfkuchen-ruehrkuchen.html	https://fddb.info/db/de/lebensmittel/gut_und_guenstig_mini_gugelhupf_stracciatella_kuchen/index.html
30	french fries, chicken	Pommes,Haehnchen	Pommes,Huehnchen	10	900	0.18	2.5	1.27	2		https://www.naehrwertrechner.de/naehrwerte/Brath%C3%A4hnchen+Schenkel+gegrillt/	https://fdc.nal.usda.gov/fdc-app.html#/food-details/170698/nutrients Und https://www.bmi-rechner.net/kalorien-naehrwerte/kalorien-haehnchen.htm	https://fddb.info/db/de/lebensmittel/durchschnittswert_pommes_frites_frittiert/index.html
31	cookies (mixed)	Kekse (diverse)	Plaetzchen 2	4	24	1.2	1	1	1	https://www.fatsecret.at/Kalorien-Ern%C3%A4hrung/Allgemein/engelsaugen?portionid=13183355&portionamount=1,000	https://www.naehrwertrechner.de/naehrwerte/Pl%C3%A4tzchen+aus+R%C3%BChrmasse/	https://fddb.info/db/de/lebensmittel/durchschnittswert_plaetzchen/index.html	https://fddb.info/db/de/lebensmittel/durchschnittswert_plaetzchen/index.html
32	pizza (with mushrooms)	Pizza (Pilze)	Pizza Champignons	10	550	1.6	1.6	1.5	1.5	https://www.wikifit.de/kalorientabelle/pizza/pizza-funghi-2	https://www.naehrwertdaten.ch/search/#/food/259670	https://www.nestle-marktplatz.de/produkte/wagner-pizza-original-steinofen-champignon-4009233003693	https://fddb.info/db/de/lebensmittel/wagner_steinofen_pizza_champignon/index.html
33	spaghetti with tomato sauce	Spaghetti mit Tomatensauce	Spaghetti mit Tomatensauce	10	250	2.67	1.7	2	1.9	https://www.barilla.com/de-de/produkte/saucen/pomodoro		https://www.naehrwertrechner.de/naehrwerte/Spaghetti+mit+Tomatenso%C3%9Fe+%28Zubereitung+Gastronomie%29/	https://fddb.info/db/de/lebensmittel/cuisine_spaghetti_mit_tomatensauce/index.html
34	ham and cheese sandwich	Schinkensandwich	Schinkensandwich langes Broetchen	10	380	1.33	1.5	1	1.9	s.o.	https://www.naehrwertdaten.ch/search/#/food/259732	https://www.eatthismuch.com/food/nutrition/ham-sandwich,184936/	https://fddb.info/db/de/lebensmittel/aldi_lafluet_sandwich_schinken-kaese/index.html
35	Raffaelo (coconut wafer balls)	Raffaelo	Raffaelo	4	70	3.8	3.8	3.8	3.8	https://fddb.info/db/de/lebensmittel/ferrero_raffaello/index.html	https://fddb.info/db/de/lebensmittel/ferrero_raffaello/index.html	https://www.wikifit.de/kalorientabelle/suesswaren/raffaello-0	https://fddb.info/db/de/lebensmittel/ferrero_raffaello/index.html
36	some different cake wedges	diverse Torten	Kuchen/Tortenstuecke	5	900	1.3	1.8	1	0.4	https://www.fatsecret.de/Kalorien-Ern%C3%A4hrung/Allgemein/marmorkuchen?portionid=52542&portionamount=100,000 + https://www.coppenrath-wiese.de/produkt/torten-traeume-schwarzwaelder-kirsch.aspx#tabs-1+ https://www.coppenrath-wiese.de/produkt/lust-auf-kuchen-kaese.aspx#tabs-1+ https://www.coppenrath-wiese.de/produkt/lust-auf-kuchen-kirsch-frischkaese.aspx#tabs-1 +	https://www.coppenrath-wiese.de/produkte/sahnetorten.aspx	https://www.vitamine.com/lebensmittel/torten/	https://fddb.info/db/de/lebensmittel/conradl_torten_trio_classic_crem_torte_3_verschieden_sorten__creme_quark-mousse_und/index.html
37	pasta meal	Nudelgericht	Nudelgericht	10	250	2	2	2.52	1.1	https://www.fitnessletter.de/kalorien/balkan-sauce/	https://www.naehrwertrechner.de/naehrwerttabelle/	https://ernaehrungsstudio.nestle.de/ernaehrungwissen/basiswissen/dienudel.htm Und https://www.naehrwertrechner.de/naehrwerte/Ratatouille+%28Zubereitung+Gastronomie%29/	https://fddb.info/db/de/lebensmittel/knorr_nudelgericht/index.html
38	chocolate and strawberry ice cream	Schoko-/Erdbeereis	Schoko-/Erdbeereis	4	120	1.2	1.5	1.2	0.2	https://www.moevenpick-eis.de/produkte/vanilla-chocolate/	Angabe zu Schoko https://www.fatsecret.de/Kalorien-Ern%C3%A4hrung/langnese/cremissimo-schokolade/100ml	https://www.moevenpick-eis.de/produkte/vanilla-chocolate/	https://fddb.info/db/de/lebensmittel/riva_eisspezialitaeten_fuerst_pueckler_eis_sandwich_schoko_vanille_erdbeer/index.html
39	cake with tangerines	Mandarinenkuchen	Mandarinenkuchen	5	150	1.85	0.6	1.8	0.4	https://www.yazio.com/de/kalorientabelle/schmand-mandarinen-kuchen-sweet-delight.html	https://www.coppenrath-wiese.de/produkt/festtagstorte-kaese-sahne.aspx#tabs-1	https://www.yazio.com/de/kalorientabelle/schmand-mandarine-kuchen-aldi.html	https://fddb.info/db/de/lebensmittel/eismann_mandarinen-kaese-sahne-torte_eismann_kaese-sahne_mandarine/index.html
40	pastries	diverses Gebaeck(Croissants)	Croissants	5	1100	2.3	3	1.5	2.4	https://www.fatsecret.de/Kalorien-Ern%C3%A4hrung/Allgemein/nusszopf + https://www.fatsecret.de/Kalorien-Ern%C3%A4hrung/cucina/bl%C3%A4tterteiggeb%C3%A4ck/1-st%C3%BCck	https://www.dresdner-striezel.de/striezelshop/produkt/haferleinli/, https://www.naehrwertrechner.de/naehrwerte/Croissant+aus+Bl%C3%A4tterteig/, https://www.naehrwertrechner.de/naehrwerte/Mandelgeb%C3%A4ck+aus+M%C3%BCrbeteig/	https://fdc.nal.usda.gov/fdc-app.html#/food-details/172738/nutrients	https://fddb.info/db/de/lebensmittel/tip_gebaeck_und_waffel_mischung/index.html
41	Donut with chocolate sprinkles	Donut (Schokostreusel)	Donut Schoko weiss	5	50	1.5	1.9	1.7	2.3	https://www.fatsecret.de/Kalorien-Ern%C3%A4hrung/Allgemein/gezuckerte-oder-glasierte-donuts	https://www.mcdonalds.de/de/mccafe/produkt-profil-mccafe?productName=candy_donut	https://www.yazio.com/de/kalorientabelle/donut-doughnut-mit-glasur.html	https://fddb.info/db/de/lebensmittel/lidl_schoko-donut_backshop/index.html
42	chocolate cake with nuts	Schokonusskuchen	Schokonusskuchen	5	800	1.6	1.5	1.6	1.2	https://www.desired.de/diaet/kalorientabelle/produkt/schokoladen-nuss-torte-aus-ruehrmasse/	https://www.coppenrath-wiese.de/produkt/festtagstorte-nuss-sahne.aspx#tabs-1	https://fddb.info/db/de/lebensmittel/aerzener_schoko_nusskuchen/index.html	https://fddb.info/db/de/lebensmittel/lidl_schokolade-nuss-torte/index.html
43	chips	Chips	Chips	9	20	3.5	4.1	4.1	4.2	https://www.lorenz-snackworld.de/marken-und-produkte/crunchips#salted	https://www.funny-frisch.de/produkte/chipsfrisch/gesalzen.html	https://www.funny-frisch.de/produkte/chipsfrisch/gesalzen.html	https://fddb.info/db/de/lebensmittel/durchschnittswert_kartoffelchips/index.html
44	cookie (filled with jelly)	Keks	Plaetzchen doppelt und gefuellt	4	6	1.2	1.6	1	1	s.o.	https://eatsmarter.de/rezepte/marmeladen-plaetzchen-3	https://fddb.info/db/de/lebensmittel/durchschnittswert_plaetzchen/index.html	https://fddb.info/db/de/lebensmittel/durchschnittswert_plaetzchen/index.html
45	Hamburger	Hamburger	Hamburger	10	250	1.1	1.4	1	1.8	https://www.mcdonalds.de/produkte/produkt-profil?productName=hamburger_royal_mit_kase	https://www.burgerking.de/menu/1124	https://fdc.nal.usda.gov/fdc-app.html#/food-details/170728/nutrients	https://fddb.info/db/de/lebensmittel/mc_donalds_hamburger/index.html
46	french fries	Pommes Frites	Pommes Frites	10	150	3.3	4	3.8	3.5	s.o.	https://www.burgerking.de/menu/1143	https://fdc.nal.usda.gov/fdc-app.html#/food-details/170698/nutrients	https://fddb.info/db/de/lebensmittel/durchschnittswert_pommes_frites_frittiert/index.html
47	french fries and chicken drumsticks	Pommes,Haehnchenkeule	Pommes,Huehnchen	10	600	1.78	2.5	1.27	1.5	s.o.	https://www.naehrwertrechner.de/naehrwerte/Brath%C3%A4hnchen+Schenkel+gegrillt/	https://fdc.nal.usda.gov/fdc-app.html#/food-details/170698/nutrients Und https://www.bmi-rechner.net/kalorien-naehrwerte/kalorien-haehnchen.htm	https://fddb.info/db/de/lebensmittel/durchschnittswert_pommes_frites_frittiert/index.html
48	chocolate muffin	Schokomuffin	Schokomuffins	5	320	3.48	2.4	1.3	0	https://www.fatsecret.de/Kalorien-Ern%C3%A4hrung/dr-oetker/schoko-muffins/1-muffin	https://www.mcdonalds.de/mccafe/produkt-profil-mccafe?productName=schoko_muffin	https://fdc.nal.usda.gov/fdc-app.html#/food-details/587105/nutrients	https://fddb.info/db/de/lebensmittel/bagel_brothers_schokomuffin/index.html
49	chocolate popsicles	3 schokoEis am Stiel	Eis am Stiel	4	240	1.5	0	0	0	http://das-ist-drin.de/Magnum-Classic-86-g--1859/	https://www.eatthismuch.com/food/nutrition/magnum-ice-cream-bars-white,501996/	https://fddb.info/db/de/lebensmittel/langnese_magnum_classic/index.html	https://fddb.info/db/de/lebensmittel/langnese_magnum_classic/index.html
50	donuts and pastries	diverses Gebaeck (Donuts)	Gebaeck	5	750	1.81	3.13	1.5	2	https://www.fatsecret.de/Kalorien-Ern%C3%A4hrung/lidl/apfeltasche/100g	https://www.naehrwertrechner.de/naehrwerte/Mandelgeb%C3%A4ck+aus+M%C3%Bcrbeteig/, https://www.mcdonalds.de/de/mccafe/alle-produkte-mccafe	https://fdc.nal.usda.gov/fdc-app.html#/food-details/172738/nutrients	https://fddb.info/db/de/lebensmittel/backwerk_pinky_donut/index.html
51	cake with powdered sugar	Kuchen	Gugelhupf Schoko	5	500	1.8	1.2	2.2	2.6	s.o.	https://fddb.info/db/de/lebensmittel/clever_marmor-gugelhupf/index.html	https://www.yazio.com/de/kalorientabelle/gugelhupf-napfkuchen-ruehrkuchen.html	https://fddb.info/db/de/lebensmittel/baecker_sisis_suesser_gugelhupf/index.html
52	hot dog	Hotdog	Hot Dog	10	115	1	1.6	1.8	1.4	https://www.fatsecret.de/Kalorien-Ern%C3%A4hrung/Allgemein/frankfurter-oder-hot-dog-mit-ketchup-und-oder-senf-auf-br%C3%B6tchen	https://www.naehrwertdaten.ch/search/#/food/259183	https://www.yazio.com/de/kalorientabelle/hot-dog-hotdog-standard.html	https://fddb.info/db/de/lebensmittel/cuisine_hot_dog_klassisch/index.html
53	hot dog	Hotdog	Hot Dog	10	115	1	2	1.8	1.4	s.o.	https://www.naehrwertdaten.ch/search/#/food/259183	https://www.yazio.com/de/kalorientabelle/hot-dog-hotdog-standard.html	https://fddb.info/db/de/lebensmittel/cuisine_hot_dog_klassisch/index.html
54	cheese platter	Kaeseplatte	Kaese mit Obst	1	500	1.23	0	0.6	0		https://fddb.info/db/de/lebensmittel/bel_leerdammer_original/index.html?nomobile=1	https://www.naehrwertrechner.de/naehrwerte/Birne/?menge=100 Und https://www.naehrwertrechner.de/naehrwerte/Emmentaler/Ballaststoffe/	https://fddb.info/db/de/lebensmittel/kaeserei_gouda_45prozent_fett_itr/index.html
55	raspberry cake	Himbeer-Torte	Himbeercremetorte	5	1100	3.5	1.2	0	0.6	https://www.fatsecret.de/Kalorien-Ern%C3%A4hrung/Allgemein/himbeertorte?portionid=7113937&portionamount=100,000	https://www.coppenrath-wiese.de/produkt/torten-traeume-himbeer-mascarpone.aspx	https://fddb.info/db/de/lebensmittel/dr_oetker_beerentorte_preiselbeeren/index.html	https://fddb.info/db/de/lebensmittel/coppenrath_und_wiese_himbeer-mascarpone_torte/index.html
56	chocolate and vanilla ice cream	Schoko-/Vanilleeis	Schoko-/Vanilleeis	4	150	0.6	0	1.2	0	https://www.moevenpick-eis.de/produkte/vanilla-chocolate/	https://www.instacart.com/acme-markets/products/103323-friendly-s-chocolate-n-vanilla-ice-cream-1-5-qt	https://www.moevenpick-eis.de/produkte/vanilla-chocolate/	https://fddb.info/db/de/lebensmittel/eismann_vanille-schoko/index.html
57	ham sandwich with chips	Schinkensandwich mit Chips	Schinkensandwich mit Chips	10	210	1.61	3	0.67	1.9	s.o.	https://www.naehrwertdaten.ch/search/#/food/259721	https://www.naehrwertrechner.de/naehrwerttabelle/ Und https://www.funny-frisch.de/produkte/chipsfrisch/gesalzen.html	https://fddb.info/db/de/lebensmittel/aldi_lafluet_sandwich_schinken-kaese/index.html
58	ham sandwich	Schinkensandwich	Schinkensandwich langes Broetchen	10	232	1.33	1.6	1	1.9	s.o.	https://www.naehrwertdaten.ch/search/#/food/259721	https://www.eatthismuch.com/food/nutrition/ham-sandwich,184936/	https://fddb.info/db/de/lebensmittel/aldi_lafluet_sandwich_schinken-kaese/index.html
59	apple pie	Apfelkuchen	Apfelkuchen	5	1200	2.4	1.4	1.6	2.3	https://www.bmi-rechner.net/kalorien-naehrwerte/kalorien-apfelkuchen.htm	https://www.coppenrath-wiese.de/produkt/feiner-apfel.aspx	https://fdc.nal.usda.gov/fdc-app.html#/food-details/173239/nutrients	https://fddb.info/db/de/lebensmittel/teviana_apfelkuchen/index.html
60	french fries	Pommes Frites	Pommes rot weiss	10	220	3.2	2.6	2	4	s.o.	https://www.naehrwertdaten.ch/search/#/food/259810	https://www.naehrwertrechner.de/naehrwerte/Pommes+frites+mit+Ketchup+%28Zubereitung+Gastronomie%29/Ballaststoffe/	https://fddb.info/db/de/lebensmittel/sun_snacks_la_ola_pommes_rot_weiss/index.html
61	pizza (salami)	Pizza (salami)	Pizza Salami	10	550	2.1	2.1	1.9	2.1	https://www.fatsecret.de/Kalorien-Ern%C3%A4hrung/dr-oetker/pizza-salami/100g	https://www.nestle-marktplatz.de/produkte/wagner-pizza-original-steinofen-salami-paprika-4009233003082	https://www.fettrechner.de/kalorien/Durchschnittswert/Pizza+Salami+beim+Italiener+%281+Pizza+%3D+ca.+500g%29/54567	https://fddb.info/db/de/lebensmittel/dr_oetker_die_ofenfrische_pizza_speciale/index.html
62	challah (braided yeast bun)	Hefezopf	Hefezopf Hagelzucker	5	70	1.7	2.55	2	10	https://www.fatsecret.de/Kalorien-Ern%C3%A4hrung/Allgemein/hefezopf?portionid=4324416&portionamount=100,000	https://www.fettrechner.de/kalorien/Durchschnittswert/Hefezopf+aus+Hefeteig+fettarm/D451111?suchbegriff=hefezopf	https://www.baeckerei-stoeckle.de/produkte/feingebaeck/butter-hefezopf/	https://fddb.info/db/de/lebensmittel/baecker_hefezopf/index.html
63	pretzels	Brezeln	Salzbrezeln	9	40	5.4	0.7	3.7	4.2	https://www.ditsch.de/de/handel/produktwelt/laugenprodukte/	https://www.naehrwertdaten.ch/search/#/food/259268	https://saltletts.de/saltletts-produkte/brezel	https://fddb.info/db/de/lebensmittel/crusti_croc_salzbrezeln/index.html
64	butter	Butter	Butter	1	5	0	0	0	0		https://www.naehrwertdaten.ch/search/#/food/248992	https://fdc.nal.usda.gov/fdc-app.html#/food-details/173430/nutrients	https://fddb.info/db/de/lebensmittel/kerrygold_original_irische_butter/index.html
65	cheese burger	Cheeseburger	Cheeseburger	10	350	1.1	1	1	1.6	s.o.	https://www.burgerking.de/menu/1101	https://fdc.nal.usda.gov/fdc-app.html#/food-details/170329/nutrients	https://fddb.info/db/de/lebensmittel/mc_donalds_cheeseburger_54153/index.html
66	croissants	Croissants	Croissants	5	150	2.3	3.2	1.7	1.2	s.o.	https://www.mcdonalds.de/de/mccafe/produkt-profil-mccafe?productName=buttercroissant	https://www.bmi-rechner.net/ballaststoffe-tabelle.htm	https://fddb.info/db/de/lebensmittel/baecker_croissant/index.html
67	ice cream	Eis	Eis	4	150	1.5	0	1.2	0.4	https://fddb.info/db/de/lebensmittel/langnese_cremissimo_banana_split/index.html	https://www.instacart.com/acme-markets/products/103323-friendly-s-chocolate-n-vanilla-ice-cream-1-5-qt	https://www.moevenpick-eis.de/produkte/vanilla-chocolate/	https://fddb.info/db/de/lebensmittel/penny_markt_speiseeis_fuerst-pueckler-art/index.html
68	doner kebab	Doener	Doener	10	350	1.67	1.2	1.7	1.7	https://www.yazio.com/de/kalorientabelle/doener-kebab-doenerkebab.html	https://www.naehrwertdaten.ch/search/#/food/259105	https://www.yazio.com/de/kalorientabelle/doener-kebab-doenerkebab.html	https://fddb.info/db/de/lebensmittel/imbiss_doener_kebap/index.html
69	fish sandwich	Fischbroetchen	Fischbroetchen	10	200	1.61	1.7	1.7	1.7	https://fddb.info/db/de/lebensmittel/iglo_filegro_traditioneller_ofen-backfisch/index.html	https://www.burgerking.de/menu/6555	https://fddb.info/db/de/lebensmittel/frostkrone_backfisch_mit_broetchen_und_remoulade/index.html	https://fddb.info/db/de/lebensmittel/frostkrone_backfisch_mit_broetchen_und_remoulade/index.html
70	cheese	Kaese	Hartkaese Stueck	1	150	0	0	0	0		https://www.nutritionix.com/food/cheese	http://www.ernaehrung.de/lebensmittel/de/M300000/Hartkaese.php	https://fddb.info/db/de/lebensmittel/emmi_le_gruyere_schweizer_hartkaese/index.html
71	cheese platter	Kaeseplatte	Kaese mit Obst	1	600	0.3	0.2	0.6	0.3		https://www.nutritionix.com/food/cheese, https://www.nutritionix.com/food/grape	https://www.naehrwertrechner.de/naehrwerte/Birne/?menge=100 Und https://www.naehrwertrechner.de/naehrwerte/Emmentaler/Ballaststoffe/	https://fddb.info/db/de/lebensmittel/naturprodukt_weintrauben_weiss_frisch/index.html
72	sandwich roastbeef	Sandwich roastbeef	Sandwich roastbeef	10	243	1.05	0.4	1.5	1.5		https://www.nutritionix.com/food/beef-sandwich	https://fddb.info/db/de/lebensmittel/betty_bossi_roastbeef_sandwich/index.html	https://fddb.info/db/de/lebensmittel/betty_bossi_roastbeef_sandwich/index.html
73	Spaghetti Bolognese	Spaghetti Bolognese	Spaghetti mit Tomatensauce	10	400	2.67	1.2	2	1.9	s.o.	https://www.nutritionix.com/food/beef-sandwich	https://www.naehrwertrechner.de/naehrwerte/Spaghetti+mit+Tomatenso%C3%9Fe+%28Zubereitung+Gastronomie%29/	https://fddb.info/db/de/lebensmittel/cuisine_spaghetti_mit_tomatensauce/index.html
74	chocolate cake	Schokotorte	Schwarzwaelder Kirschtorte	5	1300	1.2	1	1	1	https://www.fatsecret.de/Kalorien-Ern%C3%A4hrung/Allgemein/schwarzw%C3%A4lder-kirschtorte?portionid=52476&portionamount=100,000	https://www.coppenrath-wiese.de/produkt/festtagstorte-schwarzwaelder-kirsch.aspx#tabs-1	https://www.naehrwertrechner.de/naehrwerte/Schwarzw%C3%A4lder+Kirschtorte/?menge=100	https://fddb.info/db/de/lebensmittel/grotemeyers_konditorei_schwarzwaelder_kirsch-torte/index.html
75	ham sandwich	Schinkensandwich	Schinkensandwich langes Broetchen	10	240	1.4	1.5	1	2	s.o.	https://www.naehrwertdaten.ch/search/#/food/259732	https://www.eatthismuch.com/food/nutrition/ham-sandwich,184936/	https://fddb.info/db/de/lebensmittel/migrolino_schinkensandwich/index.html
76	spaghetti with tomato sauce	Spagetti mit Tomatensauce	Spaghetti mit Tomatensauce	10	350	2.67	1.2	2	1.9	s.o.	https://www.naehrwertdaten.ch/search/#/food/259105	https://www.naehrwertrechner.de/naehrwerte/Spaghetti+mit+Tomatenso%C3%9Fe+%28Zubereitung+Gastronomie%29/	https://fddb.info/db/de/lebensmittel/cuisine_spaghetti_mit_tomatensauce/index.html
77	ham sandwich with chips	Schinkensandwich mit Chips	Schinkensandwich mit Chips	10	266	1.91	2.1	0.67	2	s.o.	https://www.naehrwertdaten.ch/search/#/food/259732, https://www.funny-frisch.de/produkte/chipsfrisch/gesalzen.html	https://www.naehrwertrechner.de/naehrwerttabelle/ Und https://www.funny-frisch.de/produkte/chipsfrisch/gesalzen.html	https://fddb.info/db/de/lebensmittel/migrolino_schinkensandwich/index.html
78	muffins	Muffins	Muffins	5	350	1	1.2	0.8	0.9	s.o.	https://www.mcdonalds.de/de/mccafe/produkt-profil-mccafe?productName=blaubeer_muffin	https://fdc.nal.usda.gov/fdc-app.html#/food-details/339754/nutrients	https://fddb.info/db/de/lebensmittel/baecker_muffin_heidelbeer_durchschnitt/index.html
79	chocolate cookie	Schokokeks	Schokokeks	4	24	3.5	2.08	2.6	2.1	https://www.fatsecret.de/Kalorien-Ernährung/aldi/american-style-cookies/1-stück	https://www.dresdner-striezel.de/striezelshop/produkt/schokogebaeck/	https://www.yazio.com/de/kalorientabelle/schokokeks-vollmilch-rewe.html	https://fddb.info/db/de/lebensmittel/akela_schoko_keks_zartherb/index.html
80	chocolate muffin	Schokomuffin	Schokomuffins	5	120	1	1	1.3	2.4	s.o.	https://www.nutritionix.com/food/muffin	https://fdc.nal.usda.gov/fdc-app.html#/food-details/587105/nutrients	https://fddb.info/db/de/lebensmittel/lidl_muffin_mit_chocolate_chips/index.html
81	pizza slices (assorted)	Pizza (diverse)	Pizza Quattro Staggioni	10	550	1.95	2.2	2.6	3.7	https://www.nestle-marktplatz.de/produkte/wagner-pizza-original-steinofen-speciale-4009233003587 + https://www.nestle-marktplatz.de/produkte/wagner-pizza-original-steinofen-kaese-quartett-4009233003464 + https://www.nestle-marktplatz.de/produkte/wagner-pizza-original-steinofen-hawaii-4009233003907 + https://www.nestle-marktplatz.de/produkte/wagner-pizza-original-steinofen-vegetaria-4009233003433	https://www.nestle-marktplatz.de/produkte/wagner-big-city-pizza-sydney-7613035492677	https://fddb.info/db/de/lebensmittel/italiano_pizza_quattro_stagioni/index.html	https://fddb.info/db/de/lebensmittel/eismann_pizza_4_stagioni/index.html
82	cheese platter	Kaeseplatte	Kaese mit Obst 2	1	800	0.38	0.4	0.6	0		https://www.nutritionix.com/food/grape	https://www.naehrwertrechner.de/naehrwerte/Birne/?menge=100 Und https://www.naehrwertrechner.de/naehrwerte/Emmentaler/Ballaststoffe/	https://fddb.info/db/de/lebensmittel/diverse_koehlerkaese_kaeseplatte_und_quotlandpartie_und_quot/index.html
83	filled chocolates	Schokopralinen	Pralinen	4	60	1.67	2.23	2.7	0	s.u.	https://www.fettrechner.de/kalorien/Durchschnittswert/Pralinen/S610000?suchbegriff=praline	https://www.cleverleben.at/produkte/15512/schokopralinen-in-sektflasche	https://fddb.info/db/de/lebensmittel/lidl_belgische_pralinen_feine_auswahl/index.html
84	cake	Kuchen	Gugelhupf Zitrone	5	450	0.1	1.2	2.2	0.7	https://www.fatsecret.ch/Kalorien-Ern%C3%A4hrung/Allgemein/zitronenkuchen?portionid=52536&portionamount=100,000	https://fddb.info/db/de/lebensmittel/clever_marmor-gugelhupf/index.html	https://www.yazio.com/de/kalorientabelle/gugelhupf-napfkuchen-ruehrkuchen.html	https://fddb.info/db/de/lebensmittel/gut_und_guenstig_mini_gugelhupf_zitrone_zitrone/index.html
85	Pizza (with salami)	Pizza (Salami)	Pizza Salami	10	550	2.1	2.1	1.9	0.3	https://www.nestle-marktplatz.de/produkte/original-wagner-steinofen-pizza-salami-7613035925489?positionInResultList=6	https://www.nestle-marktplatz.de/produkte/wagner-pizza-original-steinofen-salami-paprika-4009233003082	https://www.fettrechner.de/kalorien/Durchschnittswert/Pizza+Salami+beim+Italiener+%281+Pizza+%3D+ca.+500g%29/54567	https://fddb.info/db/de/lebensmittel/durchschnittswert_pizza_salami_durchschnitt/index.html
86	cheese burger, french fries	Cheeseburger, Pommes	Cheeseburger, Pommes	10	286	1.67	1.3	1.5	1.6	s.o.	https://www.burgerking.de/menu/1095, https://www.burgerking.de/menu/1143		https://fddb.info/db/de/lebensmittel/mc_donalds_cheeseburger_54153/index.html
87	cheese burger	Cheeseburger	Cheeseburger	10	236	1.1	0.9	1	1.6	s.o.	https://www.burgerking.de/menu/1095	https://fdc.nal.usda.gov/fdc-app.html#/food-details/170329/nutrients	https://fddb.info/db/de/lebensmittel/mc_donalds_cheeseburger_54153/index.html
88	stracciatella cake	Stracciatellatorte	Stracciatellatorte	5	90	0.8	0.9	0.8	0	https://www.coppenrath-wiese.de/produkt/stracciatella-kirsch-torte.aspx#tabs-1	https://www.coppenrath-wiese.de/produkt/cafeteria-fein-und-sahnig-donauwelle.aspx	https://www.coppenrath-wiese.de/produkt/stracciatella-kirsch-torte.aspx#tabs-1	https://fddb.info/db/de/lebensmittel/coppenrath_und_wiese_feinste_sahne_stracciatella-kirsch-torte/index.html
89	strawberry cake	Erdbeertorte	Erdbeerkuchenstueck	5	175	0.8	0.6	0.6	2	https://www.coppenrath-wiese.de/produkt/cafeteria-fein-und-sahnig-erdbeer-joghurt.aspx#tabs-1	https://www.coppenrath-wiese.de/produkt/festtagstorte-erdbeer-joghurt.aspx#tabs-1	https://www.coppenrath-wiese.de/produkt/festtagstorte-erdbeer-joghurt.aspx#tabs-1	https://fddb.info/db/de/lebensmittel/bofrost_sommer-erdbeertorte/index.html
90	muffins	Muffins	Blaubeermuffins	5	360	2.6	1.2	0.9	1	https://www.fatsecret.de/Kalorien-Ern%C3%A4hrung/Allgemein/blaubeermuffins?portionid=39099&portionamount=1,000	https://www.mcdonalds.de/de/mccafe/produkt-profil-mccafe?productName=blaubeer_muffin	https://www.mcdonalds.at/produkte/blueberry-muffin	https://fddb.info/db/de/lebensmittel/mcdonalds_blaubeermuffin_mcdonalds_mccafe/index.html
91	cheese burger	Cheeseburger	Cheeseburger	10	240	1.1	0.9	1	1.6		https://www.burgerking.de/menu/1095	https://fdc.nal.usda.gov/fdc-app.html#/food-details/170329/nutrients	https://fddb.info/db/de/lebensmittel/mc_donalds_cheeseburger_54153/index.html
92	cheddar cheese	Kaese	Cheddar	1	600	0	0.1	0	0	https://www.yazio.com/de/kalorientabelle/cheddar-kaese.html	https://www.nutritionix.com/food/green-grapes, https://www.nutritionix.com/food/green-grapes	https://fdc.nal.usda.gov/fdc-app.html#/food-details/173414/nutrients	https://fddb.info/db/de/lebensmittel/kerrygold_original_irischer_cheddar_mild-wuerzig/index.html
93	muffins	Muffins	Muffins mit Glasur	5	180	0.7	1	0.8	1.6	https://www.fatsecret.de/Kalorien-Ern%C3%A4hrung/Allgemein/r%C3%BChrkuchen?portionid=6653642&portionamount=100,000	https://www.nutritionix.com/food/muffin	https://fdc.nal.usda.gov/fdc-app.html#/food-details/339754/nutrients	https://fddb.info/db/de/lebensmittel/dr_oetker_lillifee_muffin_vanille/index.html
94	jelly candies	Bonbons (geliert)	Bonbons	4	100	0.1	0	0	0	https://fddb.info/db/de/lebensmittel/haribo_primavera_erdbeeren/index.html	https://www.naehrwertdaten.ch/search/#/food/253043		https://fddb.info/db/de/lebensmittel/amanie_bonbons_edel_fruechte_mit_vitamin_c/index.html
95	raspberry cake	Himbeertorte	Himbeercremetorte	5	800	1.4	0.6	0	0.6	http://www.coppenrath-wiese.de/produkt/torten-traeume-himbeer-mascarpone.aspx#tabs-1	https://www.coppenrath-wiese.de/produkt/festtagstorte-erdbeer-joghurt.aspx#tabs-1	https://fddb.info/db/de/lebensmittel/dr_oetker_beerentorte_preiselbeeren/index.html	https://fddb.info/db/de/lebensmittel/coppenrath_und_wiese_himbeer-mascarpone_torte/index.html
96	cake (gugelhupf)	Kuchen Gugelhupf	Gugelhupf	5	500	0.7	2.76	2.2	2.6		https://www.fettrechner.de/kalorien/Durchschnittswert/Napfkuchen+%28Gugelhupf%29+aus+Hefeteig+fettreich/D461411?suchbegriff=gugelhupf	https://www.yazio.com/de/kalorientabelle/gugelhupf-napfkuchen-ruehrkuchen.html	https://fddb.info/db/de/lebensmittel/baecker_sisis_suesser_gugelhupf/index.html
97	chocolate cake	Schokokuchen	Schokocremekuchen	5	150	2.3	1.6	0.9	5	https://www.coppenrath-wiese.de/produkt/hot-chocolate-brownie.aspx#tabs-1	https://www.coppenrath-wiese.de/produkt/mousse-au-chocolat.aspx	https://www.coppenrath-wiese.de/produkt/mousse-au-chocolat-torte.aspx#tabs-1	https://fddb.info/db/de/lebensmittel/mc_donalds_schoko_royal_torte/index.html
98	cheese platter	Kaeseplatte	Kaese mit Obst 2	1	1600	0.03	0.2	0.6	0		https://www.nutritionix.com/food/cheese, https://www.nutritionix.com/food/grape	https://www.naehrwertrechner.de/naehrwerte/Birne/?menge=100 Und https://www.naehrwertrechner.de/naehrwerte/Emmentaler/Ballaststoffe/	https://fddb.info/db/de/lebensmittel/diverse_koehlerkaese_kaeseplatte_und_quotlandpartie_und_quot/index.html
99	cake	Kuchen	Gugelhupf Zitrone	5	500	0.1	2.76	2.2	0.7		https://www.fettrechner.de/kalorien/Durchschnittswert/Napfkuchen+%28Gugelhupf%29+aus+Hefeteig+fettreich/D461411?suchbegriff=gugelhupf	https://www.yazio.com/de/kalorientabelle/gugelhupf-napfkuchen-ruehrkuchen.html	https://fddb.info/db/de/lebensmittel/gut_und_guenstig_mini_gugelhupf_zitrone_zitrone/index.html
100	chocolate cake	Schokotorte	Schokotorte	5	1200	2.6	1.8	0.9	5	https://www.fatsecret.ch/Kalorien-Ern%C3%A4hrung/Allgemein/schokoladentorte?portionid=7736172&portionamount=1,000	Stracciatella Banane! https://www.coppenrath-wiese.de/produkt/meistertorte-banana-split.aspx	https://www.coppenrath-wiese.de/produkt/mousse-au-chocolat-torte.aspx#tabs-1	https://fddb.info/db/de/lebensmittel/mc_donalds_schoko_royal_torte/index.html
101	Donut (chocolate)	Donut (schoko)	Donuts	5	50	1.5	2.4	2.3	2.3		https://www.burgerking.de/menu/1137	https://fddb.info/db/de/lebensmittel/lidl_schoko-donut_backshop/index.html	https://fddb.info/db/de/lebensmittel/lidl_schoko-donut_backshop/index.html
102	hard candies	Bonbons (bunt)	Bonbons_1	4	100	0.1	0	0	0.1	https://fddb.info/db/de/lebensmittel/haribo_sali-kritz_lakritz-dragees/index.html	https://www.naehrwertdaten.ch/search/#/food/253043		https://fddb.info/db/de/lebensmittel/be_light_multivitamin-bonbons_multifrucht_apfel_und_kirsche/index.html
103	raspberry cake	Himbeertorte	Himbeercremetorte	5	120	1.4	1.4	0	0.6	s.o.	https://www.coppenrath-wiese.de/produkt/torten-traeume-himbeer-mascarpone.aspx		https://fddb.info/db/de/lebensmittel/coppenrath_und_wiese_himbeer-mascarpone_torte/index.html
104	tortilla chips	Chips (Tortilla)	Chips (Tortilla)	9	25	4.3	5.3	4.3	4.2	chio.de	https://www.nutritionix.com/food/tortilla-chip	https://www.chio.de/	https://fddb.info/db/de/lebensmittel/chio_chips_tortilla_chips_salted/index.html
105	filled waffles	Waffeln (gefuellt)	Waffelherzen gefuellt	5	50	2.19	0.8	0.7	0.6	s.o.	http://www.lotusbakeries.ch/de/produkte/geb%C3%A4ck-waffeln/soft-waffeln	https://www.fettrechner.de/kalorien/Durchschnittswert/Waffeln/D621000 Und https://fdc.nal.usda.gov/fdc-app.html#/food-details/170857/nutrients	https://fddb.info/db/de/lebensmittel/diverse_bella_waffelherzen/index.html
106	Sacher cake	Sachertorte	Sachertorte	5	750	2.5	4.6	4.6	2	https://www.coppenrath-wiese.de/produkt/spezialitaeten-sacher-torte.aspx#tabs-1	https://www.coppenrath-wiese.de/produkt/festtagstorte-sacher.aspx	https://www.coppenrath-wiese.de/produkt/festtagstorte-sacher.aspx#tabs-1	https://fddb.info/db/de/lebensmittel/konditorei_sachertorte/index.html
107	chocolate cake	Schokotorte	Schokotorte Stueck	5	120	2.3	2.3	4.6	5	s.o.	https://www.coppenrath-wiese.de/produkt/hot-chocolate-brownie.aspx	https://www.coppenrath-wiese.de/produkt/festtagstorte-sacher.aspx#tabs-1	https://fddb.info/db/de/lebensmittel/mc_donalds_schoko_royal_torte/index.html
108	pizza (ham and mushrooms)	Pizza (Schinken,Pilze)	Pizza Schinken	10	550	1.9	1.9	1.5	2.2	https://www.nestle-marktplatz.de/produkte/wagner-pizza-original-steinofen-schinken-4009233003563?positionInResultList=9	https://www.nestle-marktplatz.de/produkte/wagner-pizza-original-steinofen-schinken-4009233003563	https://www.nestle-marktplatz.de/produkte/wagner-pizza-original-steinofen-champignon-4009233003693	https://fddb.info/db/de/lebensmittel/casa_modena_pizza_mit_schinken/index.html
109	peanuts	Erdnuesse	Erdnuesse	9	50	8.2	8.2	8.2	7.6		https://www.naehrwertdaten.ch/search/#/food/250540	https://www.ueltje.de/produkte/erdnuesse/erdnuesse-gesalzen/	https://fddb.info/db/de/lebensmittel/durchschnittswert_erdnuesse_geroestet/index.html
110	Nuts (cashews)	Nuesse (Cashew)	Cashews	9	50	3.6	3.6	3.8	2.9		https://www.naehrwertdaten.ch/search/#/food/257956	https://www.ueltje.de/produkte/edelnuesse/cashews-ohne-salz/	https://fddb.info/db/de/lebensmittel/naturprodukt_cashewkerne/index.html
111	bar of chocolate with nuts	Schokolade Nuss	Schokolade nuss	4	100	3.2	3.2	3.3	3.2		https://www.milka.de/produkte/milka-gro%C3%9Ftafeln/milka-ganze-haseln%C3%BCsse?p=151&provider=%7BD193998A-4A6D-4EA5-BAA8-209357B27A09%7D&categoryId=1396	https://www.milka.de/produkte/milka-standard-tafeln/milka-ganze-haseln%C3%BCsse?p=130&provider=%7BD193998A-4A6D-4EA5-BAA8-209357B27A09%7D&categoryId=1395	https://fddb.info/db/de/lebensmittel/maurinus_alpenrahm_nuss-schokolade/index.html
112	opened bar of chocolate with nuts	Schokolade (Nuss)	Schokolade nuss	4	100	3.2	4.2	3.3	3.2		https://www.milka.de/produkte/milka-gro%C3%9Ftafeln/milka-ganze-haseln%C3%BCsse?p=151&provider=%7BD193998A-4A6D-4EA5-BAA8-209357B27A09%7D&categoryId=1396	https://www.milka.de/produkte/milka-standard-tafeln/milka-ganze-haseln%C3%BCsse?p=130&provider=%7BD193998A-4A6D-4EA5-BAA8-209357B27A09%7D&categoryId=1395	https://fddb.info/db/de/lebensmittel/maurinus_alpenrahm_nuss-schokolade/index.html
113	chips	Chips	Chips	9	30	3.5	4.1	4.1	4.2	s.o.	https://www.funny-frisch.de/produkte/chipsfrisch/gesalzen.html	https://www.funny-frisch.de/produkte/riffels/naturell.html	https://fddb.info/db/de/lebensmittel/durchschnittswert_kartoffelchips/index.html
114	croissants	Croissants	Croissants	5	150	2.6	2.9	1.7	1.2	s.o.	https://www.nutritionix.com/food/donut	https://www.bmi-rechner.net/ballaststoffe-tabelle.htm	https://fddb.info/db/de/lebensmittel/baecker_croissant/index.html
115	sundae (with raspberries)	Eisbecher (Himbeer)	Eisbecher	4	300	1.15	0.3	0.8	0.2	https://www.fatsecret.ch/Kalorien-Ern%C3%A4hrung/Allgemein/himbeereis?portionid=7102009&portionamount=100,000	https://www.naehrwertrechner.de/naehrwerte/Eisbecher+mit+Schlagsahne+und+Fr%C3%BCchten+%28Zubereitung+Haushalt%29/, https://www.nutritionix.com/food/waffle-conehttp://das-ist-drin.de/Pringles-Original-170-g--6918/	https://fddb.info/db/de/lebensmittel/diverse_eis_mit_sahne_und_fruechten_eisdiele/index.html	https://fddb.info/db/de/lebensmittel/norma_riva_premium_eisbecher_mascarpone_waldfrucht/index.html
116	chocolate popsicle with nuts	Eis am Stiel (Mit Nuss)	Eis am Stiel mit Mandelsplitter	4	86	1	0	0	0	https://www.ernaehrung.de/lebensmittel/de/IGLO24279/Magnum-Mandel-Langnese.php	https://www.langnese-business.de/shop/produkte/impulseis/magnum/20/magnum-mandel-eis-20-x-120ml	https://fddb.info/db/de/lebensmittel/langnese_magnum_mandel___almond/index.html	https://fddb.info/db/de/lebensmittel/unilever_magnum_vegan_almond/index.html
117	chips	Chips	Stapelchips	9	34	2.9	3.6	4.1	2.6	https://www.lorenz-snackworld.de/marken-und-produkte/chipsletten#paprika	http://das-ist-drin.de/Pringles-Original-170-g--6918/	https://www.funny-frisch.de/produkte/riffels/naturell.html	https://fddb.info/db/de/lebensmittel/kaufland_stapelchips_paprika/index.html
118	sundae (peach)	Eisbecher (Pfirsich)	Eis	4	250	0.99	0.3	0.8	2.2	https://www.fatsecret.ch/Kalorien-Ern%C3%A4hrung/Allgemein/schokolade	https://www.naehrwertrechner.de/naehrwerte/Eisbecher+mit+Schlagsahne+und+Fr%C3%BCchten+%28Zubereitung+Haushalt%29/, https://www.nutritionix.com/food/waffle-cone	https://fddb.info/db/de/lebensmittel/diverse_eis_mit_sahne_und_fruechten_eisdiele/index.html	https://fddb.info/db/de/lebensmittel/penny_markt_rios_eis_becher_joghurt-pfirsich-maracuja/index.html
119	donut	Donut	Donut 1	5	50	1.5	2.3	1.5	1		https://www.nutritionix.com/food/donut	https://fdc.nal.usda.gov/fdc-app.html#/food-details/174992/nutrients	https://fddb.info/db/de/lebensmittel/dunkin_donut_apfel_zimt_donut/index.html
120	croissants	Croissants	Croissants	5	280	2.6	2.9	1.7	1.2		https://www.mcdonalds.de/mccafe/produkt-profil-mccafe?productName=buttercroissant	https://www.bmi-rechner.net/ballaststoffe-tabelle.htm	https://fddb.info/db/de/lebensmittel/baecker_croissant/index.html
121	filled cookie with walnut	Keks (mit Walnuss)	Plaetzchen doppelt und gefuellt	4	10	2.14	1.5	1	4	https://www.fatsecret.ch/Kalorien-Ern%C3%A4hrung/Allgemein/pl%C3%A4tzchen	https://eatsmarter.de/rezepte/marmeladen-plaetzchen-3, https://www.nutritionix.com/food/walnut	https://fddb.info/db/de/lebensmittel/durchschnittswert_plaetzchen/index.html	https://fddb.info/db/de/lebensmittel/selbst_gemacht_nussplaetzchen_559706/index.html
122	cake	Kuchen	Ruehrkuchen	5	100	3.5	0.6	1	0.9	https://www.fatsecret.ch/Kalorien-Ern%C3%A4hrung/Allgemein/r%C3%BCblikuchen?portionid=5727745&portionamount=100,000	https://www.nutritionix.com/food/lemon-pound-cake	http://www.ernaehrung.de/lebensmittel/de/D422600/Ruehrkuchen.php	https://fddb.info/db/de/lebensmittel/diverse_karottenkuchen_mit_glasur/index.html
123	lollipops	Lollies	Lollies	4	100	0	0	0	0		https://www.nutritionix.com/food/lollypop		https://fddb.info/db/de/lebensmittel/storck_nimm2_lolly_417804/index.html
124	lollipops	Lollies	Lollies	4	100	0	0	0	0		https://www.nutritionix.com/food/lollypop		https://fddb.info/db/de/lebensmittel/storck_nimm2_lolly_417804/index.html
125	hard candies	Bonbons (bunt)	Bonbons_2	4	250	0	0	0	0.1		https://www.naehrwertdaten.ch/search/#/food/253043	mehr bei https://www.nutritionix.com/food/bonbon
126	pastries and donuts	diverses Gebaeck (Donuts)	Gebaeck	5	590	1.81	3.13	1.5	2	s.o.	https://www.naehrwertrechner.de/naehrwerte/Mandelgeb%C3%A4ck+aus+M%C3%Bcrbeteig/, https://www.mcdonalds.de/de/mccafe/alle-produkte-mccafe	https://fdc.nal.usda.gov/fdc-app.html#/food-details/172738/nutrients	https://fddb.info/db/de/lebensmittel/backwerk_pinky_donut/index.html
127	Sacher cake	Sachertorte	Schokotorte Stueck	5	65	2.3	2.5	4.6	2.5	s.o.	https://www.coppenrath-wiese.de/produkt/spezialitaeten-sacher-torte.aspx#tabs-1	https://www.coppenrath-wiese.de/produkt/festtagstorte-sacher.aspx#tabs-1	https://fddb.info/db/de/lebensmittel/coppenrath_und_wiese_schoko_trueffel_torte_schokolade_trueffel/index.html
128	hard candies	Bonbons (bunt)	Bonbons_3	4	2000	0	0	0	0		https://www.naehrwertdaten.ch/search/#/food/253043		https://fddb.info/db/de/lebensmittel/jelly_belly_jelly_belly_beans_alle_sorten/index.html
129	christmas sweets	Weihnachtsteller	Weihnachtsteller	4	450	3.39	3.6	1	2.8	http://das-ist-drin.de/Bahlsen-Feinster-Gewuerz-Spekulatius-200-g--7473/ + https://www.wikifit.de/kalorientabelle/suesswaren/schoko-lebkuchen	https://fddb.info/db/de/lebensmittel/baecker_spekulatius/index.html, https://www.naehrwertdaten.ch/search/#/food/259744, https://www.naehrwertdaten.ch/search/#/food/259683,, https://www.naehrwertdaten.ch/search/#/food/259061	https://fddb.info/db/de/lebensmittel/durchschnittswert_plaetzchen/index.html	https://fddb.info/db/de/lebensmittel/catago_14_gebaeck_variationen_kekse/index.html
130	cake	Kuchen	Gugelhupf Schoko	5	120	3.5	0.8	2.2	2.6		https://www.nutritionix.com/food/pound-cake	https://www.yazio.com/de/kalorientabelle/gugelhupf-napfkuchen-ruehrkuchen.html	https://fddb.info/db/de/lebensmittel/baecker_sisis_suesser_gugelhupf/index.html
131	pizza (veggie/cheese)	Pizza (Gemuese/Kaese)	Pizza Vegetarisch	10	550	2.2	1.8	2.2	2.2	https://www.nestle-marktplatz.de/produkte/wagner-pizza-original-steinofen-vegetaria-4009233003433?positionInResultList=17	https://www.nestle-marktplatz.de/produkte/wagner-pizza-original-steinofen-unsere-natur-vegetaria-bio-4009233002924	https://www.nestle-marktplatz.de/produkte/wagner-pizza-original-steinofen-vegetaria-4009233003433#3	https://fddb.info/db/de/lebensmittel/diverse_pizza_vegetariana_bio/index.html
132	cheese	Kaese	Hartkaese	1	350	0	0	0	0		https://www.naehrwertdaten.ch/search/#/food/259287	http://www.ernaehrung.de/lebensmittel/de/M300000/Hartkaese.php	https://fddb.info/db/de/lebensmittel/kaeserei_raeucherkaese_50prozent_fett_itr/index.html
133	strawberry cake	Erdbeerkuchen	Erdbeerkuchenstueck	5	150	0.8	1.3	0.6	2	s.o.	https://www.coppenrath-wiese.de/produkt/lust-auf-kuchen-erdbeer-frischkaese.aspx	https://www.coppenrath-wiese.de/produkt/festtagstorte-erdbeer-joghurt.aspx#tabs-1	https://fddb.info/db/de/lebensmittel/selbst_gemacht_einfacher_erdbeerkuchen_m_bisquitboden_plus_tortenguss/index.html
135	cake	Kuchen	Bananenbrot	5	180	1.8	1.8	2	10	https://www.fatsecret.de/Kalorien-Ern%C3%A4hrung/Allgemein/bananenbrot?portionid=4617948&portionamount=1,000	https://www.nutritionix.com/food/banana-bread	https://www.ndr.de/ratgeber/kochen/rezepte/rezeptdb6_id-10400_broadcast-1530_station-ndrtv.html	https://fddb.info/db/de/lebensmittel/diverse_bananenbrot_selbstgemacht/index.html
136	cake	Kuchen	Joghurtkuchen mit Trauben	5	100	0.6	0.6	1.8	0.6		https://www.coppenrath-wiese.de/produkt/lust-auf-kuchen-kirsch-frischkaese.aspx	https://fddb.info/db/de/lebensmittel/thoks_mandarinen_schmandkuchen/index.html	https://fddb.info/db/de/lebensmittel/selbst_gemacht_kaesekuchen_vanille/index.html
138	muffin with green topping	Muffin mit Topping (gruen)	Muffin mit gruenem Topping	5	50	0.6	1	0.8	0.2		https://www.nutritionix.com/food/muffin	https://fdc.nal.usda.gov/fdc-app.html#/food-details/339754/nutrients	https://www.olivemagazine.com/recipes/baking-and-desserts/matcha-cupcakes/
139	cake	Torte	Schokotorte Stueck	5	100	1.6	1.2	2.3	0.8		https://www.coppenrath-wiese.de/produkt/feinste-sahne-marzipan-torte.aspx	https://www.coppenrath-wiese.de/produkt/hot-chocolate-brownie.aspx	https://fddb.info/db/de/lebensmittel/confiserie_firenze_schoko-sahne-torte/index.html
140	chocolate popsicle with nuts	SchokoEis am Stiel (Mit Nuss)	Eis am Stiel mit Mandelsplitter	4	65	1	0	0	0	https://www.ernaehrung.de/lebensmittel/de/IGLO24279/Magnum-Mandel-Langnese.php	https://www.langnese-business.de/shop/produkte/impulseis/magnum/20/magnum-mandel-eis-20-x-120ml	https://fddb.info/db/de/lebensmittel/langnese_magnum_mandel___almond/index.html	https://fddb.info/db/de/lebensmittel/langnese_magnum_mandel___almond/index.html
141	lasagna	Lasagne	Lasagne	10	350	1.3	1.1	1.7	0.8	https://www.fatsecret.de/Kalorien-Ern%C3%A4hrung/Allgemein/lasagne-mit-fleisch?portionid=53669&portionamount=100,000	https://www.naehrwertdaten.ch/search/#/food/259648	https://fdc.nal.usda.gov/fdc-app.html#/food-details/172114/nutrients	https://fddb.info/db/de/lebensmittel/durchschnittswert_lasagne_bolognese_durchschnitt/index.html
142	pasta bake	Nudelauflauf	Nudelauflauf	10	1000	1.1	1.5	2	2.3	https://www.fatsecret.de/Kalorien-Ern%C3%A4hrung/Allgemein/nudelauflauf?portionid=4968810&portionamount=100,000	https://www.fettrechner.de/kalorien/Durchschnittswert/Nudelauflauf+%28Zubereitung+Gastronomie%29/X720131?suchbegriff=nudelauflauf		https://fddb.info/db/de/lebensmittel/durchschnittswert_nudelauflauf_mit_kaese/index.html
143	pasta bake	Nudelauflauf	Nudelauflauf	10	800	1.1	2.5	2	2.3		https://www.fettrechner.de/kalorien/Durchschnittswert/Nudelauflauf+%28Zubereitung+Gastronomie%29/X720131?suchbegriff=nudelauflauf		https://fddb.info/db/de/lebensmittel/durchschnittswert_nudelauflauf_mit_kaese/index.html
144	pasta bake	Nudelauflauf	Nudelauflauf	10	800	1.1	3.5	2	2.3		https://www.fettrechner.de/kalorien/Durchschnittswert/Nudelauflauf+%28Zubereitung+Gastronomie%29/X720131?suchbegriff=nudelauflauf		https://fddb.info/db/de/lebensmittel/durchschnittswert_nudelauflauf_mit_kaese/index.html
145	lasagna	Lasagne	Lasagne	10	350	1.3	1.1	1.7	0.8		https://www.naehrwertdaten.ch/search/#/food/259648		https://fddb.info/db/de/lebensmittel/durchschnittswert_lasagne_bolognese_durchschnitt/index.html
146	cheese cake	Kaesekuchen	Kaesekuchen	5	100	0.7	0.7	1	0.6	https://www.coppenrath-wiese.de/produkt/lust-auf-kuchen-kaese.aspx#tabs-1	https://www.coppenrath-wiese.de/produkt/lust-auf-kuchen-kaese.aspx	https://www.bmi-rechner.net/kalorien-naehrwerte/kalorien-kaesekuchen.htm	https://fddb.info/db/de/lebensmittel/konditorei_kaesekuchen/index.html
147	marshmallows (flat)	Maeusespeck	Maeusespeck	4	30	0	0	0	0	https://www.yazio.com/de/kalorientabelle/marshmallows-maeusespeck.html	https://www.nutritionix.com/food/marshmallow	https://www.naehrwertrechner.de/naehrwerte/Marshmallow/?menge=100	https://fddb.info/db/de/lebensmittel/hitschler_speck__maeusespeck_sahne-vanille/index.html
148	round shortbread cookies	Spritzgebaeck	Spritzgebaeck	4	35	2.4	2.4	2.4	1.5	https://fddb.info/db/de/lebensmittel/rewe_butter_spritzgebaeck/index.html	https://fddb.info/db/de/lebensmittel/rewe_butter_spritzgebaeck/index.html	https://www.supermarktcheck.de/product/83326-delicia-butter-spritzgebaeck/naehrwerte/	https://fddb.info/db/de/lebensmittel/netto_biscoteria__spritzgebaeck_vanille/index.html
149	NicNac (crusty peanuts)	NicNac	NicNacs	9	70	5.4	5.4	5.4	5.4	https://nicnacs.de/produkte/original/	https://nicnacs.de/produkte/original/	https://nicnacs.de/produkte/original/	https://fddb.info/db/de/lebensmittel/lorenz_nic_nacs_double-crunch_peanuts/index.html
151	lemon cake	Zitronenkuchen	Zitronenkuchen	5	150	0.1	0.6	1	0.9		https://www.nutritionix.com/food/lemon-cake	https://www.amazon.de/Bahlsen-Comtess-Zitronen-Kuchen-Pack-Packung/dp/B004EIVESQ	https://fddb.info/db/de/lebensmittel/dr_oetker_zitronenkuchen/index.html
152	peanut puffs	Erdnussflips	Erdnussflips	9	20	5	4.9	5.6	4.9	https://www.naehrwertrechner.de/naehrwerte/Erdnussflips/	https://www.naehrwertdaten.ch/search/#/food/250653	https://www.supermarktcheck.de/product/55526-crusti-croc-erdnuss-flips	https://fddb.info/db/de/lebensmittel/lorenz_erdnuss-locken_classic/index.html
153	gummi candy (cola)	Colaflaschen (Gummibaerchen)	Colaflaschen (Gummibaerchen)	4	40	0	0	0	0	https://fddb.info/db/de/lebensmittel/haribo_happy_cola_30139/index.html	https://fddb.info/db/de/lebensmittel/haribo_happy_cola_30139/index.html		https://fddb.info/db/de/lebensmittel/baerenland_colaflaschen_cola/index.html
154	gummi candy and licorice mix	Gummibaerchen Colorado	Gummibaerchen mit Lakritz	4	20	0.6	0	0	0.1	https://fddb.info/db/de/lebensmittel/haribo_color-rado_16254/index.html	https://fddb.info/db/de/lebensmittel/haribo_haribo_lakritz_konfekt/index.html		https://fddb.info/db/de/lebensmittel/haribo_mega-party_mix/index.html
155	crackers	TUC Kekse	TUC Kekse	9	25	2.6	2.4	2.4	2.3	https://www.tuc.eu/produkte_de_at#tuc-prod-4	https://www.tuc.eu/produkte_ch#tuc-prod-1	https://www.tuc.eu/produkte_de_at#tuc-prod-4	https://fddb.info/db/de/lebensmittel/debeukelaer_tuc_classic/index.html
156	challah (braided yeast bun) with raisins	Hefezopf mit Rosinen	Hefezopf Rosinen	5	50	1.7	3.3	2	10		https://www.yazio.com/de/kalorientabelle/hefezopf-mit-rosinen-fuerstenklasse.html	https://www.baeckerei-stoeckle.de/produkte/feingebaeck/butter-hefezopf/	https://fddb.info/db/de/lebensmittel/baecker_hefezopf/index.html
157	gummi candy (gold bears)	Gummibaerchen	Gummibaerchen	4	100	0	0.1	0	0.1	https://www.bmi-rechner.net/kalorien-naehrwerte/kalorien-gummibaerchen.htm	http://das-ist-drin.de/Haribo-Goldbaeren-200-g--1256/		https://fddb.info/db/de/lebensmittel/haribo_goldbaeren_minis/index.html
158	cookies filled with chocolate cream	Prinzenrolle	Doppelkeks	4	48	3.3	3.3	3.3	2.7	https://www.prinzen.de/produkte/	https://www.prinzen.de/produkte/	https://www.prinzen.de/produkte/	https://fddb.info/db/de/lebensmittel/debeukelaer_prinzenrolle_28176/index.html
159	mini chocolate cake bar	Tender Schokoriegel	Schokoriegel soft	4	48	1	1.5	2.5	1	https://www.milka.de/produkte/milka-tender/milka-tender-milch?p=202&provider=%7BD193998A-4A6D-4EA5-BAA8-209357B27A09%7D&categoryId=10407	https://www.nutritionix.com/i/go-max-go-foods/candy-bar-buccaneer/54feb8cb28e6258d2fcf9184	https://www.buffcoach.net/ernaehrung/naehrwerte/backware/21420-confiserie-firenze-ruehrkuchen-schokotino	https://fddb.info/db/de/lebensmittel/milka_tender_milch/index.html
160	nuts covered in chocolate	Schokonuesse	Schokonuesse	4	50	4	2.3	2.7	2.3	http://www.mms.com/us/nutrition#peanut	https://fddb.info/db/de/lebensmittel/excelsior_schoko_erdnuesse/index.html	https://www.amazon.de/Ms-Peanut-Standbeutel-Pack-Beutel/dp/B0047UNDHQ	https://fddb.info/db/de/lebensmittel/mister_choc_mister_choc_schokolierte_erdnuesse/index.html
161	mini chocolate marshmallows	MiniDickmann	Dickmann	4	49.8	1.3	1.3	1.9	0	https://fddb.info/db/de/lebensmittel/storck_mini_dickmann/index.html	https://fddb.info/db/de/lebensmittel/storck_mini_dickmann/index.html	https://www.yazio.com/de/kalorientabelle/riesen-schokokuesse-choceur.html	https://fddb.info/db/de/lebensmittel/storck_dickmanns_schoko_strolche/index.html
162	chocolate cream cake	Schokokuchen	Schokotorte eckig	5	140	2.3	3.3	2.3	1.5		https://www.mcdonalds.de/de/mccafe/alle-produkte-mccafe	https://www.coppenrath-wiese.de/produkt/hot-chocolate-brownie.aspx	https://fddb.info/db/de/lebensmittel/diverse_dolcetto_schokokuchen/index.html
163	chocolate cake	Schokokuchen	Schokokuchen	5	100	3.5	2.3	2.5	2		https://www.fettrechner.de/kalorien/Milka/Schokokuchen/52906?suchbegriff=schokoladenkuchen	https://www.buffcoach.net/ernaehrung/naehrwerte/backware/21420-confiserie-firenze-ruehrkuchen-schokotino	https://fddb.info/db/de/lebensmittel/dr_oetker_schoko_kuchen/index.html
164	mini cookies with chocolate on one side	Leibnizkeks klein	Butterkekse mini mit Schokolade	4	5.6	2.9	8	2.6	2.9	https://fddb.info/db/de/lebensmittel/bahlsen_leibniz_mini_schoko/index.html	https://www.leibniz.de/fileadmin/user_upload/Produkte/naehrwerte.pdf, /data/pt_02020/Food_Pics/Edited_and_final_food_pics/All_pictures_both_databases_same_size/All_Food_Pics_WEISS/	https://www.griesson-debeukelaer.de/de/de/marken/griesson/schoko-keks/schoko-keks-minis.html	https://fddb.info/db/de/lebensmittel/bahlsen_leibniz_mini_schoko/index.html
165	cornflakes and almonds covered in chocolate	Chococrossies	Chococrossies	4	40	3.2	5.9	3.2	3.2	https://www.nestle-marktplatz.de/produkte/nestle-choco-crossies-original-7613035499652	https://fddb.info/db/de/lebensmittel/zetti_knusperflocken_vollmilch/index.html	https://www.nestle-marktplatz.de/produkte/nestle-choco-crossies-original-7613035499652	https://fddb.info/db/de/lebensmittel/nestle_choco_crossies_classic_33846/index.html
166	chocolate marshmallows	Dickmann	Dickmann	4	56	1.4	1.4	1.9	1.4	https://fddb.info/db/de/lebensmittel/storck_super_dickmann_s/index.html	https://fddb.info/db/de/lebensmittel/storck_super_dickmann_s/index.html	https://www.yazio.com/de/kalorientabelle/riesen-schokokuesse-choceur.html	https://fddb.info/db/de/lebensmittel/storck_super_dickmann_s/index.html
167	some bars of chocolate (stacked)	Vollmichschokolade	Schokolade dunkel	4	100	1	5.8	5.8	1.8	https://www.bmi-rechner.net/kalorien-naehrwerte/kalorien-milchschokolade.htm	https://fddb.info/db/de/lebensmittel/milka_schokolade_zartherb_dunkle_alpenmilch/index.html	https://www.milka.de/produkte/milka-standard-tafeln/zartherbe-alpenmilch-schokolade?p=139&provider=%7BD193998A-4A6D-4EA5-BAA8-209357B27A09%7D&categoryId=1395	https://fddb.info/db/de/lebensmittel/milka_schokolade_alpenmilch/index.html
168	puffed rice covered in chocolate	Schokoladen-Puffreis	Schokoladen-Puffreis	4	34	2.6	3.6	2.6	1.8	https://fddb.info/db/de/lebensmittel/hosta_nippon_1477/index.html	https://fddb.info/db/de/lebensmittel/wawi_schoko-woelkchen/index.html	https://www.buffcoach.net/ernaehrung/naehrwerte/suessware/26104-hosta-nippon	https://fddb.info/db/de/lebensmittel/aldi_sun_rice_puffreis_schokolade/index.html
169	donut (chocolate topping)	Schokodonut	Donuts	5	55	1.5	2.4	2.3	2		https://www.burgerking.de/menu/1137	https://fddb.info/db/de/lebensmittel/lidl_schoko-donut_backshop/index.html	https://fddb.info/db/de/lebensmittel/baecker_donut_schokolade/index.html
170	chocolate bar filled with strawberry and yogurt cream	Yogurette	Yogurette	4	18.8	1.2	1.2	1.2	1.2	https://fddb.info/db/de/lebensmittel/ferrero_yogurette_erdbeere_630/index.html	https://fddb.info/db/de/lebensmittel/ferrero_yogurette_erdbeere_630/index.html	https://www.buffcoach.net/ernaehrung/naehrwerte/suessware/17658-yogurette-yogurette	https://fddb.info/db/de/lebensmittel/ferrero_yogurette_erdbeere_630/index.html
171	jaffa cookies	Softies	Softcookies	4	19.5	2	2	2	2	https://fddb.info/db/de/lebensmittel/griesson_debeukelaer_soft_cake_orange/index.html	https://fddb.info/db/de/lebensmittel/griesson_debeukelaer_soft_cake_orange/index.html	https://www.supermarktcheck.de/product/83700-biscotto-jaffa-cake	https://fddb.info/db/de/lebensmittel/griesson_debeukelaer_soft_cake_orange/index.html
172	Toffifay (filled caramel cup)	Toffifee	Toffifee	4	24.9	2	2	2	2	https://fddb.info/db/de/lebensmittel/storck_toffifee/index.html	https://fddb.info/db/de/lebensmittel/storck_toffifee/index.html	https://fddb.info/db/de/lebensmittel/storck_toffifee/index.html	https://fddb.info/db/de/lebensmittel/storck_toffifee/index.html
173	chocolate bar filled with milk cream	Kinderriegel	Kinderriegel	4	31.5	0.9	0.9	0.9	0.9	https://fddb.info/db/de/lebensmittel/ferrero_kinder_riegel/index.html	https://fddb.info/db/de/lebensmittel/ferrero_kinder_riegel/index.html	https://www.buffcoach.net/ernaehrung/naehrwerte/suessware/19500-mister-choc-schokoriegel-milch-schokolade	https://fddb.info/db/de/lebensmittel/ferrero_kinder_riegel/index.html
174	chocolate pieces	Schokoladenstueckchen (diverse)	Schokoladenmix	4	100	1.3	2.53	2	1.6		https://fddb.info/db/de/lebensmittel/milka_schokolade_alpenmilch/index.html, https://fddb.info/db/de/lebensmittel/milka_weisse_schokolade/index.html, https://fddb.info/db/de/lebensmittel/milka_schokolade_alpenmilch/index.html	https://www.milka.de/produkte/milka-gro%C3%9Ftafeln/milka-triolade?p=154&provider=%7BD193998A-4A6D-4EA5-BAA8-209357B27A09%7D&categoryId=1396	https://fddb.info/db/de/lebensmittel/milka_schokolade_kuhflecken/index.html
175	brie cheese	Brie	Weichkaese	1	150	0	0	0	0		https://fddb.info/db/de/lebensmittel/gut_und_guenstig_original_franzoesischer_brie/index.html	https://www.supermarktcheck.de/product/83543-la-bonesse-franzoesicher-camembert	https://fddb.info/db/de/lebensmittel/roi_de_trefle_brie_60prozent_itr/index.html
176	salami sausage	Wurst Salami	Salami	6	250	0	0	0	0.3	https://fdc.nal.usda.gov/fdc-app.html#/?query=ndbNumber:7069	https://www.naehrwertdaten.ch/search/#/food/259253	https://www.supermarktcheck.de/product/194172-iska-ungarische-salami	https://fddb.info/db/de/lebensmittel/aldi_salami/index.html
177	cookies filled with chocolate cream	Doppelkeks	Doppelkeks	4	100	3.3	3.3	3.3	2.7		https://www.prinzen.de/produkte/	https://www.prinzen.de/produkte/	https://fddb.info/db/de/lebensmittel/aldi_doppelkeks_schoko/index.html
178	German krapfen	Krapfen	Krapfen	5	126	1.4	2.2	1.8	1.4		https://www.naehrwertdaten.ch/search/#/food/258351	http://www.ernaehrung.de/lebensmittel/de/D740200/Berliner-%28Pfannkuchen%29-aus-Hefeteig-energiereduziert.php	https://fddb.info/db/de/lebensmittel/baecker_berliner/index.html
179	marble cake	Marmorkuchen	Ruehrkuchen	5	450	2.4	2	2	1.6	https://www.fatsecret.de/Kalorien-Ern%C3%A4hrung/Allgemein/marmorkuchen?portionid=13449&portionamount=1,000	https://fddb.info/db/de/lebensmittel/puda_mamorkuchen/index.html	https://www.naehrwertrechner.de/naehrwerte/Marmorkuchen+aus+R%C3%BChrmasse/	https://fddb.info/db/de/lebensmittel/dr_oetker_marmor_kuchen/index.html
180	muesli bar (oatmeal)	Muesliriegel - oatmeal	Muesliriegel	4	25	4.8	3.1	4.6	5.9	https://www.yazio.com/de/kalorientabelle/muesliriegel-muesli-riegel.html	https://www.alnatura.de/de-de/alnatura-produkte/produktsuche/bio-muesliriegel-ahorn-dattel-150g	https://www.buffcoach.net/ernaehrung/naehrwerte/getreideprodukt/17216-crownfield-muesli-cranberry	https://fddb.info/db/de/lebensmittel/schwartau_corny_free_haselnuss/index.html
181	bowl of muesli (granola)	Muesli in der Schuessel	Muesli	5	250	9.1	11	9.7	19	https://www.yazio.com/de/kalorientabelle/schoko-muesli-koelln.html	https://www.alnatura.de/de-de/alnatura-produkte/produktsuche/bio-fruechte-muesli-750g	https://www.dm.de/dmbio-muesli-fruechte-p4010355370488.html?wt_mc=pdm.google.onlineshop.pla.Ernaehrung.MuesliFlakesCo.Muesli.dmBio.4010355370488&erid=EAIaIQobChMIwKO869zo4gIVh-N3Ch24wQYxEAQYBSABEgLix_D_BwE&hc_tid=10107572C4751PPC	https://fddb.info/db/de/lebensmittel/dr_oetker_vitalis_fruechte_muesli_ohne_zuckerzusatz/index.html
182	bowl of rice	Reisschale	Reisschale	5	100	1	0.4	0.4	0.8	https://www.naehrwertrechner.de/naehrwerte/Reis/	https://www.naehrwertdaten.ch/search/#/food/259843	https://www.naehrwertrechner.de/naehrwerte/Reis+gekocht+%28Zubereitung+Gro%C3%9Fk%C3%BCche%29/?menge=100	https://fddb.info/db/de/lebensmittel/naturprodukt_reis_gekocht/index.html
183	peanuts	Erdnuesse	Erdnuesse	9	75	11.7	8.2	8.2	7.6	https://fddb.info/db/de/lebensmittel/naturprodukt_erdnuss_frisch/index.html	https://www.naehrwertdaten.ch/search/#/food/250540	https://www.ueltje.de/produkte/erdnuesse/erdnuesse-gesalzen/	https://fddb.info/db/de/lebensmittel/durchschnittswert_erdnuesse_geroestet/index.html
184	chocolate croissants	Schokocroissants	Croissants	5	170	2.6	1.3	2.4	1.1		https://www.wikifit.de/kalorientabelle/backwaren/schokocroissant	http://www.ernaehrung.de/lebensmittel/de/D771700/Croissant-mit-Schoko-Nuss-Fuellung.php	https://fddb.info/db/de/lebensmittel/mccafe_schoko-croissant_mccafe__schoko/index.html
185	sausages (frankfurter)	Wuerstchen	Wuerstchen	6	300	0.1	1	0.1	1		https://www.alnatura.de/de-de/alnatura-produkte/produktsuche/bio-wiener-wuerstchen-400g	https://www.naehrwertrechner.de/naehrwerte/W%C3%BCrstchen%2C+Bockwurst%2C+Wiener+W%C3%BCrstchen/?menge=100	https://fddb.info/db/de/lebensmittel/aldi_wiener_wuerstchen/index.html
186	pretzel sticks	Salzstangen	Salzstangen	9	28	1	4.2	4	4.2	https://www.naehrwertrechner.de/naehrwerte/Salzstangen/	https://fddb.info/db/de/lebensmittel/durchschnittswert_salzstangen/index.html	https://saltletts.de/saltletts-produkte/sticks	https://fddb.info/db/de/lebensmittel/durchschnittswert_salzstangen/index.html
187	croissant	Croissant	Croissants	5	70	2.6	3.2	1.7	1.2		https://www.mcdonalds.de/de/mccafe/produkt-profil-mccafe?productName=buttercroissant	https://www.bmi-rechner.net/ballaststoffe-tabelle.htm	https://fddb.info/db/de/lebensmittel/baecker_croissant/index.html
188	doner kebab	Doener	Doener	10	350	1.88	1.2	1.7	1.7		https://www.naehrwertdaten.ch/search/#/food/259105	https://www.yazio.com/de/kalorientabelle/doener-kebab-doenerkebab.html	https://fddb.info/db/de/lebensmittel/imbiss_doener_kebap/index.html
189	slice of bread topped with chocolate cream	Nutella-Brot	Nutella-Brot	10	90	2.25	2.9	4.4	2.9	http://das-ist-drin.de/Ferrero-Nutella-400-g--1054/	https://fddb.info/db/de/lebensmittel/selbst_gemacht_nutellabroetchen/index.html	https://www.supermarktcheck.de/product/45119-harry-brot-1688-steinofen/naehrwerte/ Und https://www.buffcoach.net/ernaehrung/naehrwerte/brotaufstrich/17655-ferrero-nutella	https://fddb.info/db/de/lebensmittel/mcdonalds_mc_toast_schoko/index.html
190	meatballs (patties)	Frikadellen	Frikadellen	6	280	0.6	0.7	0.5	0.7	https://fddb.info/db/de/lebensmittel/metzger_frikadelle_hackfleisch/index.html	https://fddb.info/db/de/lebensmittel/metzger_frikadelle_hackfleisch/index.html	https://www.supermarktcheck.de/product/5353-ja-frikadellen/naehrwerte/	https://fddb.info/db/de/lebensmittel/metzger_frikadelle_hackfleisch/index.html
191	grilled bavarian sausage	Gegrillte Weißwuerste	Gegrillte Weisswuerste	6	210	0.1	0	0.1	0	https://fddb.info/db/de/lebensmittel/metzger_muenchner_weisswurst_durchschnitt/index.html	https://www.naehrwertdaten.ch/search/#/food/259455	https://www.naehrwertrechner.de/naehrwerte/Wei%C3%9Fwurst+M%C3%BCnchener/?menge=100	https://fddb.info/db/de/lebensmittel/zimmermann_muenchner_weisswuerste/index.html
192	apple	Apfel	Aepfel	2	150	2.1	2.1	2	2		https://www.naehrwertdaten.ch/search/#/food/259062	https://www.naehrwertrechner.de/naehrwerte/Apfel+frisch/?menge=100	https://fddb.info/db/de/lebensmittel/naturprodukt_apfel_frisch/index.html
193	crisp bread	Knaeckebrot	Knaeckebrot	5	26	12.3	12.3	7.5	4.2		https://www.naehrwertdaten.ch/search/#/food/259154	https://www.coopathome.ch/de/supermarkt/brot-backwaren/cracker-kn%C3%A4ckebrot/kn%C3%A4ckebrot-pancroc/wasa-kn%C3%A4ckebrot-sesam/p/5688324	https://fddb.info/db/de/lebensmittel/griesson_debeukelaer_leicht_und_cross_knusperbrot_weizen_36867/index.html
194	kiwi	Kiwi	Kiwis	2	50	2.5	2.5	3	3.9		https://www.naehrwertdaten.ch/search/#/food/251083	https://fdc.nal.usda.gov/fdc-app.html#/food-details/168153/nutrients	https://fddb.info/db/de/lebensmittel/naturprodukt_kiwi_frisch/index.html
195	cucumber slice	Gurkenscheibe	Gurkenscheibe	3	11	0.8	0.8	0.7	0.7		https://www.naehrwertdaten.ch/search/#/food/258055	https://fdc.nal.usda.gov/fdc-app.html#/food-details/342612/nutrients	https://fddb.info/db/de/lebensmittel/naturprodukt_salatgurke_frisch/index.html
196	salad plate	Salatteller	Salatteller mit Karotte und Tomate	10	150	1.4	1.6	1.3	1	https://www.mcdonalds.de/de/produkte/produkt-profil?productName=snack_salad_classic	https://www.burgerking.de/menu/1140	http://www1.mcdonalds.ca/NutritionCalculator/NutritionFactsEN.pdf	https://fddb.info/db/de/lebensmittel/hallo_pizza_gemischter_salat_ohne_dressing_und_ohne_mais/index.html
197	tomatoes	Tomaten	Tomate	3	780	1.2	1.2	1.2	1.3	größe der Tomaten nicht einzuschätzen	https://www.naehrwertdaten.ch/search/#/food/259070	https://fdc.nal.usda.gov/fdc-app.html#/food-details/342502/nutrients	https://fddb.info/db/de/lebensmittel/naturprodukt_tomaten_frisch_66/index.html
198	paprika peppers (red, green, yellow)	Paprika bunt	Paprika bunt	3	500	2.93	3.6	3.6	3.6		https://www.fettrechner.de/kalorien/Durchschnittswert/rote+Paprika+frisch/50142?suchbegriff=paprika	Buch: Die große GU Nährwert Kalorien Tabelle	https://fddb.info/db/de/lebensmittel/naturprodukt_paprika_rot/index.html
199	watermelon	Wassermelone	Wassermelone	2	300	0.3	0.3	0.2	0.2		https://www.naehrwertdaten.ch/search/#/food/248679	Buch: Die große GU Nährwert Kalorien Tabelle	https://fddb.info/db/de/lebensmittel/naturprodukt_wassermelone_frisch_42/index.html
200	oranges	Orangen	Orangen	2	560	1.8	1.8	1.6	2.2	Für 3 Orangen	https://www.naehrwertdaten.ch/search/#/food/259036	Buch: Die große GU Nährwert Kalorien Tabelle	https://fddb.info/db/de/lebensmittel/naturprodukt_orange_frisch/index.html
201	salad plate	Salatteller	Salatteller	3	50	1.5	1.6	1.3	2.3		https://www.burgerking.de/menu/1140		https://fddb.info/db/de/lebensmittel/edeka_salatmischung/index.html
202	blueberries	Heidelbeeren	Heidelbeeren	2	50	3	3	4.9	4.9		https://www.naehrwertdaten.ch/search/#/food/249905	Buch: Die große GU Nährwert Kalorien Tabelle	https://fddb.info/db/de/lebensmittel/naturprodukt_heidelbeeren_frisch/index.html
203	wildberries mix	Waldbeerenmix	Waldbeerenmix	2	100	4.4	3.8	2.8	1.9	https://fddb.info/db/de/lebensmittel/rewe_beerenmischung_ungezuckert_17426/index.html	https://www.alnatura.de/de-de/alnatura-produkte/produktsuche/bio-beerenmischung-tiefgekuehlt-300g	Buch: Die große GU Nährwert Kalorien Tabelle	https://fddb.info/db/de/lebensmittel/lidl_waldbeeren_gefrorene_fruechte_waldbeeren/index.html
204	apples	Aepfel	Aepfel	2	1350	2.1	2.1	2	2	Für 8 Äpfel	https://www.naehrwertdaten.ch/search/#/food/259062	Buch: Die große GU Nährwert Kalorien Tabelle	https://fddb.info/db/de/lebensmittel/naturprodukt_apfel_frisch/index.html
205	crisp bread with cottage cheese	Knaeckebrot mit Aufstrich	Knaeckebrot mit Huettenkaese und Sprossen	10	28	5.4	11	4	9		https://www.naehrwertdaten.ch/search/#/food/248665, https://www.naehrwertdaten.ch/search/#/food/249049, https://www.naehrwertdaten.ch/search/#/food/259403		https://fddb.info/db/de/lebensmittel/wasa_knaeckebrot_roggen_duenn/index.html
206	raspberries	Himbeeren	Himbeeren	2	100	6.7	6.7	4.7	4.7		https://www.naehrwertdaten.ch/search/#/food/258197	Buch: Die große GU Nährwert Kalorien Tabelle	https://fddb.info/db/de/lebensmittel/naturprodukt_himbeeren_frisch/index.html
207	redcurrants	Johannisbeeren	Johannisbeeren	2	50	8.2	8.2	3.5	3.5		https://www.naehrwertdaten.ch/search/#/food/248642	Buch: Die große GU Nährwert Kalorien Tabelle	https://fddb.info/db/de/lebensmittel/naturprodukt_johannisbeeren_rot_frisch/index.html
208	carrots	Karotten	Karotten	3	520	2.6	2.6	3.6	3.1	Für 4 Karotten	https://www.naehrwertdaten.ch/search/#/food/249128	Buch: Die große GU Nährwert Kalorien Tabelle	https://fddb.info/db/de/lebensmittel/naturprodukt_karotten___moehren_frisch/index.html
209	wildberries mix	Waldbeerenmix	Waldbeerenmix	2	150	4.4	3.8	2.8	1.9		https://www.alnatura.de/de-de/alnatura-produkte/produktsuche/bio-beerenmischung-tiefgekuehlt-300g	Buch: Die große GU Nährwert Kalorien Tabelle	https://fddb.info/db/de/lebensmittel/lidl_waldbeeren_gefrorene_fruechte_waldbeeren/index.html
210	raspberries	Himbeeren	Himbeeren	2	200	6.7	6.7	2	4.7		https://www.naehrwertdaten.ch/search/#/food/258197	Buch: Die große GU Nährwert Kalorien Tabelle	https://fddb.info/db/de/lebensmittel/naturprodukt_himbeeren_frisch/index.html
211	strawberries	Erdbeeren	Erdbeeren	2	125	2.2	2.2	1.6	2		https://www.naehrwertdaten.ch/search/#/food/250857	Buch: Die große GU Nährwert Kalorien Tabelle	https://fddb.info/db/de/lebensmittel/naturprodukt_erdbeeren_frisch/index.html
212	veggie mix with dip	Gemuesemix mit Dip	Gemuesemix mit Dip	3	1000	2.27	3.56	3.5	2.8	https://www.bonduelle.de/produkte-rezepte/gem%C3%BCsekonserven/zartgem%C3%BCse/m%C3%B6hrchen-zart-und-extra-fein	https://www.naehrwertdaten.ch/search/#/food/259478, https://www.naehrwertdaten.ch/search/#/food/249646, https://www.naehrwertdaten.ch/search/#/food/259070, https://www.naehrwertdaten.ch/search/#/food/258055	Buch: Die große GU Nährwert Kalorien Tabelle	https://fddb.info/db/de/lebensmittel/gut_und_guenstig_kaiser_gemuese_karottenscheiben_broccoli_und_blumenkohl_tk/index.html
213	crisp bread with cottage cheese	Knaeckebrot mit Aufstrich	Knaeckebrot mit Huettenkaese und Radiesschen	10	28	5.4	11	4	10		siehe oben		https://fddb.info/db/de/lebensmittel/wasa_knaeckebrot_mjoelk/index.html
214	wildberries mix	Waldbeerenmix	Waldbeerenmix	2	125	4.4	3.8	2.8	1.9		https://www.alnatura.de/de-de/alnatura-produkte/produktsuche/bio-beerenmischung-tiefgekuehlt-300g		https://fddb.info/db/de/lebensmittel/lidl_waldbeeren_gefrorene_fruechte_waldbeeren/index.html
215	cucumber and carrot	Gurke und Karotte	Gurke und Karotte	3	50	2.6	2.24	2.7	1		siehe oben	Buch: Die große GU Nährwert Kalorien Tabelle	https://fddb.info/db/de/lebensmittel/naturprodukt_salatgurke_frisch/index.html
216	nectarines	Nektarinen	Nektarinen	2	300	2.2	2.2	2	2.2	Für 3 Nektarinen	https://www.naehrwertdaten.ch/search/#/food/249079	Buch: Die große GU Nährwert Kalorien Tabelle	https://fddb.info/db/de/lebensmittel/naturprodukt_nektarine_frisch/index.html
217	fruit mix: kiwi, cherries, strawberries...	Fruchtmix: Kiwi, Kirsche, Erdbeere..	Fruechte	2	195	2.11	1.51	2	3.5		https://www.naehrwertdaten.ch/search/#/food/251083, https://www.fettrechner.de/kalorien/Durchschnittswert/Aprikose+-+Marille/F201000?menge=80, https://www.naehrwertdaten.ch/search/#/food/257142, https://www.naehrwertdaten.ch/search/#/food/258069	Buch: Die große GU Nährwert Kalorien Tabelle	https://fddb.info/db/de/lebensmittel/naturprodukt_kiwi_frisch/index.html
218	fruit mix: nectarines, raspberries, cherries ...	Fruchtmix: Nektarinen, Himbeere, Kirsche, Brombeere..	Fruechte	2	590	1.75	1.97	2	2		https://www.alnatura.de/de-de/alnatura-produkte/produktsuche/bio-beerenmischung-tiefgekuehlt-300g, https://www.naehrwertdaten.ch/search/#/food/248585, https://www.naehrwertdaten.ch/search/#/food/259064		https://fddb.info/db/de/lebensmittel/naturprodukt_kirschen_frisch/index.html
219	salad plate	Salatteller	Salatteller mit Paprika und Tomate	10	300	1.4	1.6	1.3	1.6		https://www.burgerking.de/menu/1140		https://fddb.info/db/de/lebensmittel/netto_gemischter_gruener_salat/index.html
220	fruit plate: melon, pineapple, grapes...	Obstteller: Melone, Ananas, Trauben..	Fruechte	2	900	1.66	1.09	1.5	0.7		https://www.naehrwertdaten.ch/search/#/food/250857, https://www.naehrwertdaten.ch/search/#/food/248585, https://www.naehrwertdaten.ch/search/#/food/248622		https://fddb.info/db/de/lebensmittel/naturprodukt_honigmelone_479/index.html
221	oranges	Orangen	Orangen	2	200	1.6	1.8	1.6	2.2	https://www.wikifit.de/kalorientabelle/obst/orange	https://www.naehrwertdaten.ch/search/#/food/259036		https://fddb.info/db/de/lebensmittel/naturprodukt_orange_frisch/index.html
222	strawberries	Erdbeeren	Erdbeeren	2	60	2.2	2.2	1.6	2		https://www.naehrwertdaten.ch/search/#/food/250857		https://fddb.info/db/de/lebensmittel/naturprodukt_erdbeeren_frisch/index.html
223	wildberries mix	Waldbeerenmix	Waldbeerenmix	2	125	4.4	3.8	2.8	3.5		https://www.alnatura.de/de-de/alnatura-produkte/produktsuche/bio-beerenmischung-tiefgekuehlt-300g		https://fddb.info/db/de/lebensmittel/naturprodukt_johannisbeeren_rot_frisch/index.html
224	wildberries mix	Waldbeerenmix	Waldbeerenmix	2	100	4.4	3.8	2.8	3.2		https://www.alnatura.de/de-de/alnatura-produkte/produktsuche/bio-beerenmischung-tiefgekuehlt-300g		https://fddb.info/db/de/lebensmittel/naturprodukt_brombeeren_frisch/index.html
225	crisp read with cottage cheese	Knaeckebrot mit Aufstrich	Knaeckebrot mit Huettenkaese und Schnittlauch	10	28	5.6	11	4	10		https://www.naehrwertdaten.ch/search/#/food/258065 Und siehe oben		https://fddb.info/db/de/lebensmittel/wasa_knaeckebrot_mjoelk/index.html
226	crisp bread	Knaeckebrot	Knaeckebrot 2	5	200	12.4	12.4	7.5	20		https://www.naehrwertdaten.ch/search/#/food/259403		https://fddb.info/db/de/lebensmittel/wasa_knaeckebrot_mjoelk/index.html
227	bowl of muesli (granola)	Mueslischuessel	Muesli	5	150	11	11	5	10	https://www.seitenbacher.de/shop/m%C3%BCsli-cerealien-flocken/m%C3%BCsli/m%C3%BCsli-verw%C3%B6hner-mischung-721	https://www.alnatura.de/de-de/alnatura-produkte/produktsuche/bio-fruechte-muesli-750g	https://www.dm.de/dmbio-muesli-fruechte-p4010355370488.html?wt_mc=pdm.google.onlineshop.pla.Ernaehrung.MuesliFlakesCo.Muesli.dmBio.4010355370488&erid=EAIaIQobChMIwKO869zo4gIVh-N3Ch24wQYxEAQYBSABEgLix_D_BwE&hc_tid=10107572C4751PPC Und https://fdc.nal.usda.gov/fdc-app.html#/food-details/173441/nutrients	https://fddb.info/db/de/lebensmittel/holstenmuehle_fruechte-muesli_30prozent_fruechte/index.html
228	bowl of salad	Salatschuessel	Salatteller	3	50	1	1.9	1.4	1.6	https://fddb.info/db/de/lebensmittel/naturprodukt_romana_salatherzen/index.html	https://www.naehrwertdaten.ch/search/#/food/259494	Buch: Die große GU Nährwert Kalorien Tabelle	https://fddb.info/db/de/lebensmittel/naturprodukt_pfluecksalat/index.html
229	salad plate	Salatteller	Salatteller mit Champignons und Tomate	10	130	2.1	1.6	1.3	2		https://www.burgerking.de/menu/1140		https://fddb.info/db/de/lebensmittel/selbst_gemacht_gemischter_salat_mit_dressing/index.html
230	oranges	Orangen	Orangen	2	1360	1.8	1.8	1.6	2.2		https://www.naehrwertdaten.ch/search/#/food/259036 (mittelgroße Orange ca 150g)		https://fddb.info/db/de/lebensmittel/naturprodukt_orange_frisch/index.html
231	apples	Aepfel	Aepfel	2	600	2.1	2.1	2	2		https://www.naehrwertdaten.ch/search/#/food/259062		https://fddb.info/db/de/lebensmittel/naturprodukt_apfel_frisch/index.html
232	bowl of salad	Salatschuessel	Salatteller	3	100	2	1.9	1.4	1.6		https://www.naehrwertdaten.ch/search/#/food/259494		https://fddb.info/db/de/lebensmittel/netto_gemischter_gruener_salat/index.html
233	tomatoes	Tomaten	Tomate	3	650	1.2	1.2	1.2	1.3	s.o. (Tomaten)	https://www.naehrwertdaten.ch/search/#/food/259070		https://fddb.info/db/de/lebensmittel/naturprodukt_tomaten_frisch_66/index.html
234	strawberries	Erdbeeren	Erdbeeren	2	30	2.2	2.2	1.6	2		https://www.naehrwertdaten.ch/search/#/food/250857		https://fddb.info/db/de/lebensmittel/naturprodukt_erdbeeren_frisch/index.html
235	blood oranges	Blutorangen	Blutorangen	2	640	4.3	3	1.6	4.3	https://fddb.info/db/de/lebensmittel/naturprodukt_blutorange_frisch/index.html	https://www.wikifit.de/kalorientabelle/obst/blutorange (4,3g/100g) (2,2g/100g), (3g/100g https://www.yazio.com/de/kalorientabelle/blut-orangen-blutorangen.html)		https://fddb.info/db/de/lebensmittel/naturprodukt_blutorange_frisch/index.html
236	bowl of rice	Reisschale	Reisschale	5	50	0.3	0.4	0.4	1.4		https://www.naehrwertdaten.ch/search/#/food/259843	https://www.naehrwertrechner.de/naehrwerte/Reis+gekocht+%28Zubereitung+Gro%C3%9Fk%C3%BCche%29/?menge=100	https://fddb.info/db/de/lebensmittel/aldi_basmati-reis_gekocht/index.html
237	curd with chives	Fruehlingsquark	Fruehlingsquark	1	350	0	0.1	0	0.1	https://www.bmi-rechner.net/kalorien-naehrwerte/kalorien-kraeuterquark.htm	https://www.naehrwertdaten.ch/search/#/food/259070 (Tomate), https://fddb.info/db/de/lebensmittel/milram_fruehlingsquark_leicht_2_4prozent_fett/index.html	Buch: Die große GU Nährwert Kalorien Tabelle	https://fddb.info/db/de/lebensmittel/milram_fruehlingsquark_aktiv/index.html
238	apples	Aepfel	Aepfel	2	450	2.1	2.1	2	2		https://www.naehrwertdaten.ch/search/#/food/259062		https://fddb.info/db/de/lebensmittel/naturprodukt_apfel_braeburn_217662/index.html
239	paprika peppers (red, yellow, orange)	Paprika bunt	Paprika bunt	3	600	3	3.6	3.6	3.6		https://fddb.info/db/de/lebensmittel/naturprodukt_paprika_orange/index.html (alle drei Farben 3,6g/100g)		https://fddb.info/db/de/lebensmittel/naturprodukt_paprika_gelb/index.html
240	crisp bread with cottage cheese	Knaeckebrot mit Aufstrich	Knaeckebrot mit Huettenkaese und Radiesschen	10	30	5.4	11	4	8		siehe oben, etwas mehr Salat		https://fddb.info/db/de/lebensmittel/wasa_knaeckebrot_mjoelk/index.html
241	pears	Birnen	Birnen	2	300	2.3	2.3	3.3	3	2 Birnen	https://www.naehrwertdaten.ch/search/#/food/259063		https://fddb.info/db/de/lebensmittel/naturprodukt_birne_abate_fetel/index.html
242	veggie mix: cucumber, tomato, peppers...	Gemuesemix: Gurke, Tomate, Paprika, Karotte	Gemuesemix roh	3	670	2.01	2.01	2.2	2		https://fddb.info/db/de/lebensmittel/naturprodukt_paprika_gelb/index.html, Tomate, Gurke Karotte siehe oben	Buch: Die große GU Nährwert Kalorien Tabelle	https://fddb.info/db/de/lebensmittel/selbst_gemacht_salat_tomate_gurke_radieschen_paprika_dressing/index.html
243	strawberries	Erdbeeren	Erdbeeren	2	110	2.2	2.2	1.6	2		https://www.naehrwertdaten.ch/search/#/food/250857		https://fddb.info/db/de/lebensmittel/naturprodukt_erdbeeren_frisch/index.html
244	rice waffles	Reiswaffeln	Reiswaffeln	5	66.7	4.2	3.5	3.4	4.3		https://www.alnatura.de/de-de/alnatura-produkte/produktsuche/bio-reiswaffeln-ohne-salz-100g	https://www.dm.de/dmbio-waffeln-reis-natur-p4010355300980.html	https://fddb.info/db/de/lebensmittel/naturgut_bio-reiswaffeln_natur/index.html
245	oranges	Orangen	Orangen	2	560	1.8	1.8	1.6	2.2		https://www.naehrwertdaten.ch/search/#/food/259036		https://fddb.info/db/de/lebensmittel/naturprodukt_orange_frisch/index.html
246	red paprika peppers	Paprika rot	Paprika rot	3	500	3	3.6	3.6	3.6		https://fddb.info/db/de/lebensmittel/naturprodukt_paprika_rot/index.html		https://fddb.info/db/de/lebensmittel/naturprodukt_paprika_rot/index.html
247	green paprika peppers	Paprika gruen	Paprika gruen	3	250	2	2	3.6	2		https://fddb.info/db/de/lebensmittel/naturprodukt_paprika_gruen/index.html		https://fddb.info/db/de/lebensmittel/naturprodukt_paprika_gruen/index.html
248	blueberries	Heidelbeeren	Heidelbeeren	2	60	3	3	4.9	4.9		https://www.naehrwertdaten.ch/search/#/food/249905		https://fddb.info/db/de/lebensmittel/naturprodukt_heidelbeeren_frisch/index.html
249	cauliflower	Blumenkohl	Blumenkohl	3	1900	2.4	2.4	2.9	2.9		https://www.naehrwertdaten.ch/search/#/food/249645	Buch: Die große GU Nährwert Kalorien Tabelle	https://fddb.info/db/de/lebensmittel/naturprodukt_blumenkohl_gekocht/index.html
250	broccoli	Brokkoli	Brokkoli	3	500	3	3	3	3		https://www.naehrwertdaten.ch/search/#/food/249646	Buch: Die große GU Nährwert Kalorien Tabelle	https://fddb.info/db/de/lebensmittel/naturprodukt_brokkoli_frisch/index.html
251	chinese cabbage	Chinakohl	Chinakohl	3	1300	1.9	1.9	1.9	1.7		https://www.naehrwertdaten.ch/search/#/food/257984	Buch: Die große GU Nährwert Kalorien Tabelle	https://fddb.info/db/de/lebensmittel/naturprodukt_chinakohl_frisch/index.html
252	lettuce (iceberg)	Eisbergsalat	Salatkopf	3	300	1.8	1.8	0.6	1.1		https://www.naehrwertdaten.ch/search/#/food/258123	Buch: Die große GU Nährwert Kalorien Tabelle	https://fddb.info/db/de/lebensmittel/naturprodukt_eisbergsalat_frisch/index.html
253	pickles	Essiggurken	Gurken klein	3	225	0.8	1	0.5	0.8		https://www.naehrwertdaten.ch/search/#/food/248643		https://fddb.info/db/de/lebensmittel/naturprodukt_gewuerzgurke/index.html
254	figs	Feigen	Feigen	2	120	3	3	2	2	2 Feigen	https://www.naehrwertdaten.ch/search/#/food/255484	Buch: Die große GU Nährwert Kalorien Tabelle	https://fddb.info/db/de/lebensmittel/naturprodukt_feige_frisch/index.html
255	pomegranate	Granatapfel	Granatapfel	2	150	2.2	2.24	2.2	2.2	https://fddb.info/db/de/lebensmittel/naturprodukt_granatapfel_frisch/index.html	https://fddb.info/db/de/lebensmittel/naturprodukt_granatapfel_frisch/index.html	Buch: Die große GU Nährwert Kalorien Tabelle	https://fddb.info/db/de/lebensmittel/naturprodukt_granatapfel_frisch/index.html
256	grapefruit	Grapefruit	Grapefruit	2	500	1.3	1.3	1.6	0.6		https://www.naehrwertdaten.ch/search/#/food/259042	Buch: Die große GU Nährwert Kalorien Tabelle	https://fddb.info/db/de/lebensmittel/naturprodukt_grapefruit_frisch/index.html
257	lettuce (lollo rosso)	Salat LolloRosso	Salat LolloRosso	3	300	1.8	1.8	1.4	1.8	https://fddb.info/db/de/lebensmittel/naturprodukt_lollo_rosso_frisch/index.html	https://fddb.info/db/de/lebensmittel/naturprodukt_lollo_rosso_frisch/index.html	Buch: Die große GU Nährwert Kalorien Tabelle	https://fddb.info/db/de/lebensmittel/naturprodukt_lollo_rosso_frisch/index.html
258	radishes	Radieschen	Radieschen	3	60	1.6	1.6	1.6	1.5		https://www.naehrwertdaten.ch/search/#/food/259068	Buch: Die große GU Nährwert Kalorien Tabelle	https://fddb.info/db/de/lebensmittel/naturprodukt_radieschen_frisch/index.html
259	red cabbage	Rotkraut	Rotkraut	3	1600	3	3	2.5	2.5		https://www.naehrwertdaten.ch/search/#/food/258056	Buch: Die große GU Nährwert Kalorien Tabelle	https://fddb.info/db/de/lebensmittel/naturprodukt_rotkohl_frisch/index.html
260	asparagus	Spargel	Spargel gruen	3	150	1.4	1.7	1.4	1.4	https://fddb.info/db/de/lebensmittel/naturprodukt_spargel_gruen_frisch/index.html	https://www.naehrwertdaten.ch/search/#/food/248848	https://eatsmarter.de/lexikon/warenkunde/gemuese/gruener-spargel	https://fddb.info/db/de/lebensmittel/naturprodukt_spargel_gruen_frisch/index.html
261	soybean sprouts	Sojasprossen	Sojasprossen	3	80	2.4	2.4	2.4	2.3		https://www.naehrwertdaten.ch/search/#/food/248665	Buch: Die große GU Nährwert Kalorien Tabelle	https://fddb.info/db/de/lebensmittel/naturprodukt_sojasprossen_frisch/index.html
262	celery	Staudensellerie	Staudensellerie	3	300	2	2	2.6	2.6		https://www.naehrwertdaten.ch/search/#/food/258058	Buch: Die große GU Nährwert Kalorien Tabelle	https://fddb.info/db/de/lebensmittel/naturprodukt_stangensellerie_frisch/index.html
263	mushrooms (brown)	Champignons braun	Champignons braun	3	118	1.9	2.1	2	2.1		https://fddb.info/db/de/lebensmittel/naturprodukt_champignons_braun_frisch/index.html	Buch: Die große GU Nährwert Kalorien Tabelle	https://fddb.info/db/de/lebensmittel/naturprodukt_champignons_braun_frisch/index.html
264	mushrooms (white)	Champignons weiß	Champignons weiss	3	33.3	1.9	1.9	2	1.9		https://fddb.info/db/de/lebensmittel/naturprodukt_champignons_weiss_frisch_145/index.html		https://fddb.info/db/de/lebensmittel/naturprodukt_champignons_weiss_frisch_145/index.html
265	zucchini	Zucchini	Zucchini	3	130	1	1	1.1	1.1		https://www.naehrwertdaten.ch/search/#/food/256807	Buch: Die große GU Nährwert Kalorien Tabelle	https://fddb.info/db/de/lebensmittel/naturprodukt_zucchini_gruen_frisch/index.html
266	green onion (shallot)	Fruehlingszwiebeln	Fruehlingszwiebeln	3	105	2.8	2.8	1.5	2.8	https://fddb.info/db/de/lebensmittel/naturprodukt_fruehlingszwiebel___lauchzwiebel_frisch/index.html	https://fddb.info/db/de/lebensmittel/naturprodukt_fruehlingszwiebel___lauchzwiebel_frisch/index.html	Buch: Die große GU Nährwert Kalorien Tabelle	https://fddb.info/db/de/lebensmittel/naturprodukt_fruehlingszwiebel___lauchzwiebel_frisch/index.html
267	cucumber with slices	Gurke mit Scheiben	Gurke mit Scheiben	3	220	0.8	0.8	0.5	0.7		siehe oben	Buch: Die große GU Nährwert Kalorien Tabelle	https://fddb.info/db/de/lebensmittel/naturprodukt_salatgurke_frisch/index.html
268	kohlrabi	Kohlrabi	Kohlrabi	3	536	1.4	1.4	1.4	1.5		https://www.naehrwertdaten.ch/search/#/food/249016	Buch: Die große GU Nährwert Kalorien Tabelle	https://fddb.info/db/de/lebensmittel/naturprodukt_kohlrabi_frisch_140/index.html
269	limes	Limetten	Limetten	2	249	1	1	1	1	https://fddb.info/db/de/lebensmittel/naturprodukt_limette_frisch/index.html	https://fddb.info/db/de/lebensmittel/naturprodukt_limette_frisch/index.html	Buch: Die große GU Nährwert Kalorien Tabelle	https://fddb.info/db/de/lebensmittel/naturprodukt_limette_frisch/index.html
270	corn (on a cob)	Mais	Mais	5	580	2.8	2.8	4	2.8		https://www.naehrwertdaten.ch/search/#/food/250367	Buch: Die große GU Nährwert Kalorien Tabelle	https://fddb.info/db/de/lebensmittel/naturprodukt_mais_roh/index.html
271	parsley	Petersilie	Petersilie	3	5	4.3	4.3	4.3	4.2		https://www.naehrwertdaten.ch/search/#/food/253475	Buch: Die große GU Nährwert Kalorien Tabelle	https://fddb.info/db/de/lebensmittel/naturprodukt_petersilie_frisch/index.html
272	chives	Schnittlauch	Schnittlauch	3	30	2.3	2.3	6.3	6		https://www.naehrwertdaten.ch/search/#/food/258065	Buch: Die große GU Nährwert Kalorien Tabelle	https://fddb.info/db/de/lebensmittel/naturprodukt_schnittlauch_frisch_221/index.html
273	arugula	Salat Rucola	Salat Rucola	3	70	1.6	1.6	1.6	1.6		https://www.naehrwertdaten.ch/search/#/food/251113	Buch: Die große GU Nährwert Kalorien Tabelle	https://fddb.info/db/de/lebensmittel/naturprodukt_rucola_frisch/index.html
274	spinach	Spinat	Spinat	3	100	2.6	2.6	2.6	2.2		https://www.naehrwertdaten.ch/search/#/food/259066	Buch: Die große GU Nährwert Kalorien Tabelle	https://fddb.info/db/de/lebensmittel/naturprodukt_spinat_frisch/index.html
275	tomatoes	Tomaten	Tomate	3	455	1.2	1.2	1.2	1.3		https://www.naehrwertdaten.ch/search/#/food/259070	Buch: Die große GU Nährwert Kalorien Tabelle	https://fddb.info/db/de/lebensmittel/naturprodukt_tomaten_frisch_66/index.html
276	lemons	Zitronen	Zitronen	2	262.5	2	2	0	1.3		https://www.naehrwertdaten.ch/search/#/food/248549	Buch: Die große GU Nährwert Kalorien Tabelle	https://fddb.info/db/de/lebensmittel/naturprodukt_zitrone_frisch/index.html
277	fennel	Fenchel	Fenchel	3	130	3.3	3.3	2	1.9		https://www.naehrwertdaten.ch/search/#/food/250752	Buch: Die große GU Nährwert Kalorien Tabelle	https://fddb.info/db/de/lebensmittel/naturprodukt_fenchel_frisch/index.html
278	fennel	Fenchel	Fenchel	3	130	3.3	3.3	2	1.9		https://www.naehrwertdaten.ch/search/#/food/250752	Buch: Die große GU Nährwert Kalorien Tabelle	https://fddb.info/db/de/lebensmittel/naturprodukt_fenchel_frisch/index.html
279	sushi	Sushi	Sushi	10	65	0	1.3	1.5	1.3		https://fddb.info/db/de/lebensmittel/restaurant_maki_sushi/index.html	http://www.ernaehrung.de/lebensmittel/de/Y627112/Sushi.php	https://fddb.info/db/de/lebensmittel/restaurant_maki_sushi/index.html
280	cherries	Kirschen	Kirschen	2	60	1.7	1.7	1.3	2		https://www.naehrwertdaten.ch/search/#/food/257142	Buch: Die große GU Nährwert Kalorien Tabelle	https://fddb.info/db/de/lebensmittel/naturprodukt_kirschen_frisch/index.html
281	grapes	Trauben	Trauben gruen	2	100	1.5	1.5	1.5	1.5		https://www.naehrwertdaten.ch/search/#/food/248585	Buch: Die große GU Nährwert Kalorien Tabelle	https://fddb.info/db/de/lebensmittel/naturprodukt_weintrauben_weiss_frisch/index.html
282	banana	Banane	Bananen	2	200	2	2	1.8	2		https://www.naehrwertdaten.ch/search/#/food/259025	Buch: Die große GU Nährwert Kalorien Tabelle	https://fddb.info/db/de/lebensmittel/naturprodukt_banane_roh/index.html
283	avocado	Avokado	Avocado	2	250	3	3	6.3	4		https://www.naehrwertdaten.ch/search/#/food/250524	Buch: Die große GU Nährwert Kalorien Tabelle	https://fddb.info/db/de/lebensmittel/naturprodukt_avocado_frisch/index.html
284	grapes	Trauben	Trauben rot	2	30	1.5	1.5	1.5	0.9		siehe oben	Buch: Die große GU Nährwert Kalorien Tabelle	https://tools.myfooddata.com/nutrition-facts.php?food=9131&serv=wt2&qty=15
285	pineapple	Ananas	Ananas	2	1300	1.4	1.4	1	1.4		https://www.naehrwertdaten.ch/search/#/food/249271	Buch: Die große GU Nährwert Kalorien Tabelle	https://tools.myfooddata.com/nutrition-facts.php?food=9266&serv=100g&qty=13
286	bar of chocolate	Tafel Schokolade	Schokolade Vollmilch	4	100	1.9	1.8	1.8	3.4		https://fddb.info/db/de/lebensmittel/milka_schokolade_alpenmilch/index.html	https://www.buffcoach.net/ernaehrung/naehrwerte/suessware/19393-milka-tafelschokolade-alpenmilch	https://tools.myfooddata.com/nutrition-facts.php?food=19120&serv=100g&qty=1
287	chocolate (candy) bar	Schoko-Riegel	Schokoriegel	4	58	1.2	0.6	1	2		https://fddb.info/db/de/lebensmittel/masterfoods_milky_way/index.html	https://fddb.info/db/de/lebensmittel/gut_und_guenstig_caramel_schokoriegel_mini/index.html	https://www.fatsecret.com/calories-nutrition/generic/mars-bar?portionid=56115&portionamount=100.000
288	carrots	Karotten, gekocht	Karotten	3	80	2.9	3.4	1.6	3		https://www.naehrwertdaten.ch/search/#/food/259478,https://www.naehrwertdaten.ch/search/#/food/259598	Buch: Die große GU Nährwert Kalorien Tabelle	https://tools.myfooddata.com/nutrition-facts.php?food=11125&serv=100g&qty=0.8
289	chocolate cookies	Cookies	Schokokekse	4	55	2.9	2.9	3.9	7	https://www.mcdonalds.de/mccafe/produkt-profil-mccafe?productName=triple_choc_cookie	https://www.mcdonalds.de/de/mccafe/produkt-profil-mccafe?productName=triple_choc_cookie	https://fddb.info/db/de/lebensmittel/edeka_cookies_double_chocolate/index.html	https://tools.myfooddata.com/nutrition-facts.php?food=18993&serv=100g&qty=0.55
290	bars of white chocolate	Schokoladentafeln weiß	Schokolade weiss	4	300	0.1	0	0	0.2	http://das-ist-drin.de/Milka-Weisse-Schokolade-100-g--1619/	https://fddb.info/db/de/lebensmittel/milka_weisse_schokolade/index.html	https://www.milka.de/produkte/milka-standard-tafeln/milka-wei%C3%9Fe-schokolade?p=137&provider={D193998A-4A6D-4EA5-BAA8-209357B27A09}&categoryId=1395	https://tools.myfooddata.com/nutrition-facts.php?food=19087&serv=100g&qty=1
291	chocolate truffle	Praline	Praline	4	11	1.8	1.4	3	1.1		https://www.nutritionix.com/food/praline	https://www.buffcoach.net/ernaehrung/naehrwerte/suessware/30146-j-d-gross-belgische-pralinen	https://www.schwermer.de/de/shop/single/06-pralinen/51101
292	bread roll	Baguettebroetchen	Broetchen	5	60	3	3.4	3	3.8	https://www.yazio.com/de/kalorientabelle/baguettebroetchen.html	https://fddb.info/db/de/lebensmittel/baecker_ciabatta_brot/index.html	Buch: Die große GU Nährwert Kalorien Tabelle	https://fddb.info/db/de/lebensmittel/gut_und_guenstig_baguette_broetchen_31279/index.html
293	KitKat (chocolate wafer bars)	Kitkat	Kitkat	4	15	1.8	1.7	1.8	2.22	https://www.nestle-marktplatz.de/produkte/kitkat-classic-einzelriegel-40345116	https://fddb.info/db/de/lebensmittel/nestle_kitkat/index.html	https://www.nestle-marktplatz.de/produkte/kitkat-classic-einzelriegel-40345116	https://www.fatsecret.com/calories-nutrition/nestle/kit-kat
295	toblerone	Toblerone	Toblerone	4	37.5	2.2	2.2	2.2	2.5	https://fddb.info/db/de/lebensmittel/kraft_foods_toblerone/index.html	https://fddb.info/db/de/lebensmittel/kraft_foods_toblerone/index.html	https://www.toblerone.ch/produkte/milch/milch?c1=12493&c2=12495&p=1999	https://tools.myfooddata.com/nutrition-facts.php?food=19001&serv=100g&qty=1
296	colored chocolate beans	Bunte Schokolinsen	m&ms	4	35	2.7	0	1	2.1	http://das-ist-drin.de/MMs-Choco-335-g--7095/	https://www.nutritionix.com/food/smarties (ohne Erdnussfüllung!!!!!!!!!)	https://de.openfoodfacts.org/produkt/40345192/smarties-nestle	http://www.mms.com/us/nutrition
297	m&ms (peanut)	m&ms (Erdnuss)	m&ms	4	14	2.7	2.7	3.9	4	http://das-ist-drin.de/MMs-Peanut-335-g--11632/	https://fddb.info/db/de/lebensmittel/masterfoods_m_und_ms_peanut_schokolade/index.html	https://www.discounter-preisvergleich.de/Choklets-ALDI-Sued-2146.html	http://www.mms.com/us/nutrition
298	cookies (oreos)	cookies Oreos	Oreos	4	11.33	2.4	2.7	2.7	2.5	http://das-ist-drin.de/Oreo-Original-176-g--426615/	https://de.oreo.eu/produkte#oreo-der-klassiker	https://de.oreo.eu/produkte/oreo---der-klassiker-66g?p=25329&provider={D193998A-4A6D-4EA5-BAA8-209357B27A09}	https://www.oreo.co.uk/products/original-oreo
299	mixed vegetables	Gemuesemix	Gemuesemix gekocht	3	380	3.1	3.6	4	3.8		https://www.alnatura.de/de-de/alnatura-produkte/produktsuche/bio-buttergemuese-tiefgekuehlt-300g, https://www.naehrwertdaten.ch/search/#/food/259482	Buch: Die große GU Nährwert Kalorien Tabelle	https://fddb.info/db/de/lebensmittel/green_grocers_gemuesemix/index.html
300	loaf of bread	Laib Brot	Weissbrot	5	500	2.5	2.5	3	2.7		https://www.naehrwertdaten.ch/search/#/food/259763	Buch: Die große GU Nährwert Kalorien Tabelle	https://tools.myfooddata.com/nutrition-facts.php?food=18069&serv=100g&qty=1
301	roasted chicken	Gegrilltes Huhn	Gegrilltes Haehnchen	6	300	0	0	0	0		https://fddb.info/db/de/lebensmittel/heidemark_putensteak/index.html	Buch: Die große GU Nährwert Kalorien Tabelle	https://fddb.info/db/de/lebensmittel/aldi_haehnchen_brust-filet/index.html
302	fish sticks	Fischstaebchen	Fischstaebchen	7	180	0.8	0.8	0.9	0.8		https://www.naehrwertdaten.ch/search/#/food/259760	https://www.buffcoach.net/ernaehrung/naehrwerte/fisch/20975-iglo-fischstaebchen-aus-100-saftigem-filet	https://fddb.info/db/de/lebensmittel/iglo_fischstaebchen_2438/index.html
303	cauliflower	Blumenkohl, gekocht	Blumenkohl	3	50	2.5	2.5	2	2.3		https://www.naehrwertdaten.ch/search/#/food/259072	Buch: Die große GU Nährwert Kalorien Tabelle	https://tools.myfooddata.com/nutrition-facts.php?food=11136&serv=100g&qty=1
304	potato gratin	Kartoffelauflauf	Kartoffelauflauf	10	400	1.3	1.2	1	1.5		https://fddb.info/db/de/lebensmittel/selbst_gemacht_kartoffelgratin_durchschnitt/index.html	https://www.naehrwertrechner.de/naehrwerte/Kartoffelgratin+%28Zubereitung+Haushalt%29/?menge=100	https://www.amazon.de/Knorr-Fix-Kartoffel-Gratin-Portionen/dp/B004AE7DAM
305	peas, corn and potatos	Erbsen, Mais, Kartoffeln	Erbsen gekocht	3	90	2.6	4.2	3.5	3.4		https://www.alnatura.de/de-de/alnatura-produkte/produktsuche/bio-junge-erbsen-tiefgekuehlt-450g,		https://fddb.info/db/de/lebensmittel/naturprodukt_erbsen_gekocht/index.html
307	salmon	Lachs (gegrillt)	Lachs (gegrillt)	7	125	0	0	0	0		https://www.naehrwertdaten.ch/search/#/food/259867	Buch: Die große GU Nährwert Kalorien Tabelle	https://fddb.info/db/de/lebensmittel/aldi_lachs_filet_naturbelassen/index.html
308	salmon sushi	Lachs Sushi	Lachs Sushi	10	30	0	0.4	0.2	0.9		https://www.nutritionix.com/food/sushi-salmon		https://www.fatsecret.com/calories-nutrition/generic/sushi-salmon?portionid=4645995&portionamount=100.000
309	Wiener schnitzel	Wiener Schnitzel	Wiener Schnitzel	6	300	1.2	0.8	0.1	0.6	https://www.bmi-rechner.net/kalorien-naehrwerte/kalorien-wiener-schnitzel.htm	https://www.bmi-rechner.net/kalorien-naehrwerte/kalorien-schnitzel-paniert.htm		https://fddb.info/db/de/lebensmittel/bofrost_wiener_schnitzel_vom_schwein/index.html
310	pasta with bacon	Spaghetti mit Speck	Spaghetti mit Speck	10	65	3.8	2.5	3	2.5	https://www.yazio.com/de/kalorientabelle/spaghetti-carbonara.html	https://www.naehrwertdaten.ch/search/#/food/248906, https://fddb.info/db/de/lebensmittel/k-classic_spaghetti_gekocht/index.html		https://www.fettrechner.de/kalorien/Maggi/Wirtshaus+Schinken-Nudeln+%28verzehrfertiges+Produkt%29/50018?menge=65
311	Roast Beef	Roast Beef	Roast Beef	6	200	0	0	0	0		https://www.naehrwertdaten.ch/search/#/food/259189		https://www.fatsecret.com/calories-nutrition/generic/beef-roast-roasted?portionid=50065&portionamount=100.000
312	chicken fillets, grilled	Haehnchenfilet, gegrillte	Haehnchenfilet gegrillt auf Salat	10	235	0.04	0.4	0.1	0.1		https://www.naehrwertdaten.ch/search/#/food/259070, https://www.naehrwertdaten.ch/search/#/food/259494, https://fddb.info/db/de/lebensmittel/heidemark_putensteak/index.html		https://fddb.info/db/de/lebensmittel/naturprodukt_romana_salatherzen/index.html
313	strawberry ice cream cone	Erdbeereistuete	Erdbeereis Waffel	4	92	1	0.9	0	2.2	http://das-ist-drin.de/Langnese-Cornetto-Erdbeer-75-g--1854/	https://www.schoeller.de/nuckierdbeer/		https://fddb.info/db/de/lebensmittel/cassie_erdbeereis-waffelhoernchen_welljo_erdbeere/index.html
314	shashlik with baked potato	Schaschlik mit Backkartoffel	Schaschlik mit Backkartoffel	10	320	1.05	1.3	1	2.1	https://fddb.info/db/de/lebensmittel/diverse_folienkartoffel/index.html	https://www.fettrechner.de/kalorien/Durchschnittswert/Backkartoffeln+mit+Kr%C3%A4uterquark/Y910130?suchbegriff=backkartoffel, https://www.fettrechner.de/kalorien/Durchschnittswert/Schaschlik+%28Zubereitung+Gro%C3%9Fk%C3%BCche%29/Y336022?suchbegriff=schaschlik	Buch: Die große GU Nährwert Kalorien Tabelle	https://fddb.info/db/de/lebensmittel/harvest_basket_backkartoffel_mit_kartoffelcreme/index.html
315	shashlik	Schaschlik	Schaschlik	10	120	1.4	0.4	0.7	0.3		https://www.fettrechner.de/kalorien/Durchschnittswert/Schaschlik+%28Zubereitung+Gro%C3%9Fk%C3%BCche%29/Y336022?suchbegriff=schaschlik		https://www.yazio.com/de/kalorientabelle/schaschlik-spiesse-paprika-zwiebel-lidl.html
316	spinach-potatoe casserole	Spinat-kartoffelauflauf	Spinat-kartoffelauflauf	10	400	1.57	2	2	1.3	https://www.desired.de/diaet/kalorientabelle/produkt/kartoffel-spinat-auflauf-1/	https://www.naehrwertdaten.ch/search/#/food/259260, https://www.naehrwertdaten.ch/search/#/food/259614	https://www.naehrwertrechner.de/naehrwerte/Kartoffel-Spinat-Auflauf+%28Zubereitung+Haushalt%29/?menge=100	https://fddb.info/db/de/lebensmittel/bofrost_kartoffelgratin_mit_spinat_kartoffeln_spinat/index.html
317	Potatoe Wedges	Kartoffelecken	Kartoffelecken	10	150	1.8	3	3.1	2	https://fddb.info/db/de/lebensmittel/diverse_rosmarin-kartoffeln_selbstgemacht/index.html	https://www.fettrechner.de/kalorien/Durchschnittswert/Wilde+Kartoffeln/55315?suchbegriff=kartoffelecken	Buch: Die große GU Nährwert Kalorien Tabelle	https://www.fatsecret.com/calories-nutrition/kfc/potato-wedges
318	fried sausage with roll	Bratwurst im Broetchen	Bratwurst im Broetchen	10	197	1.06	0.8	1.5	0.5	https://www.desired.de/diaet/kalorientabelle/produkt/bratwurst-mit-broetchen-und-senf/	https://www.naehrwertdaten.ch/search/#/food/259455, https://www.fettrechner.de/kalorien/Durchschnittswert/Br%C3%B6tchen-Weizenbr%C3%B6tchen/B511000?suchbegriff=br%C3%B6tchen		https://fddb.info/db/de/lebensmittel/imbiss_bratwurst_mit_senf_und_broetchen/index.html
319	canard , roasted	Ente, gebraten	Ente, gebraten	6	2000	0	0	0	0	https://www.fatsecret.de/Kalorien-Ern%C3%A4hrung/Allgemein/gebratene-ente?portionid=6517&portionamount=0,500	https://www.fettrechner.de/kalorien/Durchschnittswert/Ente+frisch+mittelfett/804?suchbegriff=ente	Buch: Die große GU Nährwert Kalorien Tabelle	https://www.fatsecret.com/calories-nutrition/generic/duck-roasted
320	Crème Brûlée	Crème Brûlée	Creme Bruelee	4	125	0	0	0	0	https://www.fatsecret.de/Kalorien-Ern%C3%A4hrung/Allgemein/creme-brulee	https://www.nutritionix.com/food/creme-brulee		https://www.fatsecret.com/calories-nutrition/generic/creme-brulee?portionid=4207228&portionamount=100.000
321	egg, boiled	Ei im Becher, gekocht	Ei im Becher	1	50	0	0	0	0		https://www.naehrwertdaten.ch/search/#/food/259599	Buch: Die große GU Nährwert Kalorien Tabelle	https://www.fatsecret.com/calories-nutrition/generic/egg-whole-boiled
322	knuckle of pork with sauerkraut	Eisbein mit Sauerkraut	Eisbein mit Sauerkraut	10	850	0.63	0.9	1	0.2		https://www.fettrechner.de/kalorien/Durchschnittswert/Eisbein+gekocht+%28Zubereitung+Haushalt%29/Y391112?suchbegriff=eisbein		https://fddb.info/db/de/lebensmittel/hengstenberg_sauerkraut_kraut/index.html
323	trout with potatoes, pan fried	Forelle mit Kartoffel, gebraten	Forelle mit Kartoffel, gebraten	7	377	0	0	0	0.9		https://www.naehrwertdaten.ch/search/#/food/259341	Buch: Die große GU Nährwert Kalorien Tabelle	https://www.fatsecret.com/calories-nutrition/generic/trout-baked-or-broiled
324	rissole	Bulette	Frikadelle	6	150	0.9	0.7	0.5	0.7	https://www.bmi-rechner.net/kalorien-naehrwerte/kalorien-frikadelle.htm	https://fddb.info/db/de/lebensmittel/metzger_frikadelle_hackfleisch/index.html	https://www.supermarktcheck.de/product/5353-ja-frikadellen/naehrwerte/	https://fddb.info/db/de/lebensmittel/metzger_frikadelle_hackfleisch/index.html
325	fruit salad	Obstsalat	Obstsalat	2	150	2.1	1.51	2	1.8	https://fddb.info/db/de/lebensmittel/selbst_gemacht_obstsalat_durchschnitt/index.html	siehe oben	https://www.naehrwertrechner.de/naehrwerte/Obstsalat+%28Zubereitung+Gro%C3%9Fk%C3%BCche%29/	https://www.fatsecret.com/calories-nutrition/generic/fruit-salad?portionid=4750290&portionamount=100.000
326	Hot Dog	Wuerstchen mit Kraut im Broetche	Wuerstchen mit Kraut im Broetchen	10	137.5	1.83	1.8	1.5	1.8		https://www.naehrwertdaten.ch/search/#/food/259183		https://fddb.info/db/de/lebensmittel/aldi_weisskrautsalat/index.html
327	mashed potatoes	Kartoffelbrei	Kartoffelbrei	10	225	1.8	1.7	6	1.2	https://www.yazio.com/de/kalorientabelle/kartoffelmus-kartoffelbrei-mit-milch-pueriert.html	https://www.naehrwertdaten.ch/search/#/food/259771	Buch: Die große GU Nährwert Kalorien Tabelle	Die Nährwerttabelle, Heseker und Heseker, DGE
328	fillet of pork, grilled	Schweinefilet, gegrillt	Schweinefilet, gegrillt	6	315	0	0	0	0	https://www.bernhard-gaul.de/lebensmittel/indexnahrung.php	https://www.naehrwertdaten.ch/search/#/food/259333		https://www.naehrwertrechner.de/naehrwerttabelle/
329	salmon	Lachs	Lachs	7	50	0	0	0	0	https://www.naehrwertdaten.ch/search/#/food/256662	https://www.naehrwertdaten.ch/search/#/food/257145		https://www.naehrwertrechner.de/naehrwerttabelle/
330	latte macchiato	Latte macchiato	Latte macchiato	8	200	0	0	0	0.1	https://naehrwertdaten.ch/de/search/#/food/327984	https://www.mcdonalds.de/de/produkte/produkt-profil?productName=latte_macchiato		https://fddb.info/db/de/lebensmittel/durchschnittswert_latte_macchiato/index.html
331	marble cake	Marmorkuchen	Ruehrkuchen	5	70	1.2	1.59	2	1.6	https://www.yazio.com/de/kalorientabelle/marmorkuchen.html	https://www.fettrechner.de/kalorien/Durchschnittswert/Marmorkuchen+aus+R%C3%BChrmasse/D431111?suchbegriff=marmorkuchen	https://www.naehrwertrechner.de/naehrwerte/Marmorkuchen+aus+R%C3%BChrmasse/	https://fddb.info/db/de/lebensmittel/dr_oetker_marmor_kuchen/index.html
332	mixed salad	gemischter Salat	Salatteller mit Paprika	10	230	2.4	1.6	1.3	1	https://www.bernhard-gaul.de/lebensmittel/indexnahrung.php	https://www.burgerking.de/menu/1140		https://fddb.info/db/de/lebensmittel/hallo_pizza_gemischter_salat_ohne_dressing_und_ohne_mais/index.html
333	spring onions	Bund Fruehlingszwiebeln	Fruehlingszwiebeln	3	180	2.8	2.8	1.5	2.8	https://www.bernhard-gaul.de/lebensmittel/indexnahrung.php	siehe oben	Buch: Die große GU Nährwert Kalorien Tabelle	https://fddb.info/db/de/lebensmittel/naturprodukt_fruehlingszwiebel___lauchzwiebel_frisch/index.html
334	carrots	Bund Karotten	Karotten	3	400	2.6	2.6	3.6	3.1	https://www.naehrwertdaten.ch/search/#/food/249128	https://www.naehrwertdaten.ch/search/#/food/249128		https://fddb.info/db/de/lebensmittel/naturprodukt_karotten___moehren_frisch/index.html
335	sugar snap pea	Zuckerschote	Zuckerschote	3	15	5	5	2	5	https://www.naehrwertdaten.ch/search/#/food/257139	https://www.naehrwertdaten.ch/search/#/food/257139	https://eatsmarter.de/lexikon/warenkunde/gemuese/zuckerschoten	https://fddb.info/db/de/lebensmittel/naturprodukt_zuckerschoten_frisch/index.html
336	black licorice wheels	Lakritzschnecken	Lakritzschnecken	4	20	1.4	1.94	1	1	http://das-ist-drin.de/Haribo-Lakritz-Schnecken-200-g--1260/	https://www.fettrechner.de/kalorien/Durchschnittswert/Lakritze/S410000?suchbegriff=lakritze	https://www.bmi-rechner.net/kalorien-naehrwerte/kalorien-lakritze.htm	https://fddb.info/db/de/lebensmittel/haribo_lakritz_schnecken/index.html
337	meat fillets and vegetables, grilled	Filet und Gemuese, gegrillt	Filet und Gemuese, gegrillt	10	300	1.2	0.2	1.5	1	https://www.bernhard-gaul.de/lebensmittel/indexnahrung.php	https://www.naehrwertdaten.ch/search/#/food/259189, https://fddb.info/db/de/lebensmittel/elbtal_grillgemuese-pfanne/index.html		https://fddb.info/db/de/lebensmittel/elbtal_grillgemuese-pfanne/index.html
338	mixed licorice	Lakritzkonfekt	Gummibaerchen mit Lakritz	4	120	1.2	1.2	0.5	1.2	http://das-ist-drin.de/Haribo-Konfekt-200-g--1258/	https://fddb.info/db/de/lebensmittel/haribo_konfekt_lakritz/index.html		https://fddb.info/db/de/lebensmittel/haribo_konfekt_lakritz/index.html
339	wine gum	Weingummi	Gummibaerchen sauer	4	80	0	0	0	0	https://www.fettrechner.de/kalorientabelle/Weingummi	https://fddb.info/db/de/lebensmittel/baerenland_extra_saure_gummibaerchen/index.html		https://fddb.info/db/de/lebensmittel/baerenland_extra_saure_gummibaerchen/index.html
340	gummi bears with extra sugar	Gummibaerchen mit Zucker	Gummibaerchen sauer	4	5	0	0	0	0	https://www.fettrechner.de/kalorientabelle/Weingummi	https://fddb.info/db/de/lebensmittel/baerenland_extra_saure_gummibaerchen/index.html		https://fddb.info/db/de/lebensmittel/baerenland_extra_saure_gummibaerchen/index.html
341	banana	Bananen	Bananen	2	396	2	2	1.8	2	https://www.naehrwertdaten.ch/search/#/food/259025	https://www.naehrwertdaten.ch/search/#/food/259025	Buch: Die große GU Nährwert Kalorien Tabelle	https://fddb.info/db/de/lebensmittel/naturprodukt_banane_roh/index.html
342	artichoke	Artischocken	Artischocke	3	750	10.8	10	10.8	10.8	https://www.bernhard-gaul.de/lebensmittel/indexnahrung.php	https://www.tk.de/techniker/magazin/ernaehrung/essen-und-wissen/artischocke-2005106	Buch: Die große GU Nährwert Kalorien Tabelle	https://fddb.info/db/de/lebensmittel/naturprodukt_artischocke_frisch/index.html
343	eggs in eggboard	Eier im Karton	Eier im Karton	1	840	0	0	0	0	https://www.bernhard-gaul.de/lebensmittel/indexnahrung.php	https://www.naehrwertdaten.ch/search/#/food/259019		https://fddb.info/db/de/lebensmittel/naturprodukt_ei_vom_huhn/index.html
344	brownie with nuts	Schokokuchen mit Nuessen	Brownie	4	72.4	3.2	3.2	2.3	2.3	http://www.mcdonalds.de/mccafe/produkt-profil-mccafe?productName=brownie&cid=SEA_Google_Search_McCafe_Text	https://www.mcdonalds.de/mccafe/produkt-profil-mccafe?productName=brownie	https://www.buffcoach.net/ernaehrung/naehrwerte/backware/17392-dr-oetker-brownies	https://fddb.info/db/de/lebensmittel/dr_oetker_dr_oetker_brownie/index.html
345	grapes, red and white	Weintrauben, rote und weiße	Trauben	2	640	1.5	1.5	1.5	1.8	https://www.naehrwertdaten.ch/search/#/food/248585	https://www.naehrwertdaten.ch/search/#/food/248585	Buch: Die große GU Nährwert Kalorien Tabelle	https://fddb.info/db/de/lebensmittel/naturprodukt_weintrauben_rot_frisch/index.html
346	potatoes	Kartoffeln	Kartoffeln	3	600	2.3	3.8	2.1	2.1	https://www.bernhard-gaul.de/lebensmittel/indexnahrung.php	https://www.nutritionix.com/food/potato	Buch: Die große GU Nährwert Kalorien Tabelle	https://fddb.info/db/de/lebensmittel/naturprodukt_kartoffel_roh/index.html
347	toast with jam	Toast mit Erdbeermarmelade	Toast mit Erdbeermarmelade	10	50	1.9	2.5	3	5	https://www.bernhard-gaul.de/lebensmittel/indexnahrung.php	https://www.naehrwertdaten.ch/search/#/food/259300, https://www.naehrwertdaten.ch/search/#/food/253552	Buch: Die große GU Nährwert Kalorien Tabelle	https://fddb.info/db/de/lebensmittel/harry-brot_sammys_super_sandwich_vollkorn_6860/index.html
348	rusk	Zwieback	Zwieback	5	10	5.2	2.7	3.5	3.3	https://www.bernhard-gaul.de/lebensmittel/indexnahrung.php / https://www.naehrwertdaten.ch/search/#/food/259300	https://www.naehrwertdaten.ch/search/#/food/259300	Buch: Die große GU Nährwert Kalorien Tabelle	https://fddb.info/db/de/lebensmittel/brandt_zwieback/index.html
349	corn flakes with milk	Corn Flakes mit Milch	Corn Flakes	5	200	0.8	7.7	3.3	3	https://www.bernhard-gaul.de/lebensmittel/indexnahrung.php	https://www.alnatura.de/de-de/alnatura-produkte/produktsuche/bio-dinkel-flakes-200g, https://www.naehrwertdaten.ch/search/#/food/257701	https://www.buffcoach.net/ernaehrung/naehrwerte/getreideprodukt/17199-crownfield-cornflakes	https://fddb.info/db/de/lebensmittel/kelloggs_cornflakes_die_originalen/index.html
350	quiche	Quiche	Quiche	10	800	0.6	0.6	1	0.8	https://www.naehrwertdaten.ch/search/#/food/259877	https://www.naehrwertdaten.ch/search/#/food/259877	https://www.apotheken-umschau.de/Ernaehrung/Quiche-Lorraine-466647.html	https://fddb.info/db/de/lebensmittel/bofrost_quiche_lorraine/index.html
351	croissant	Croissant	Croissants	5	65	2.6	3.2	1.7	1.2	https://www.bernhard-gaul.de/lebensmittel/indexnahrung.php	https://www.mcdonalds.de/de/mccafe/produkt-profil-mccafe?productName=buttercroissant	https://www.bmi-rechner.net/ballaststoffe-tabelle.htm	https://fddb.info/db/de/lebensmittel/baecker_croissant/index.html
352	baguette	Baguette	Baguette	5	900	3.2	2.9	3	3.2	https://www.bernhard-gaul.de/lebensmittel/indexnahrung.php	https://www.naehrwertdaten.ch/search/#/food/259769	Buch: Die große GU Nährwert Kalorien Tabelle	https://fddb.info/db/de/lebensmittel/baecker_baguette/index.html
353	strawberry tartlet	Erdbeertoertchen	Erdbeertartelette	5	107	1.2	2.1	1	2	https://www.yazio.com/de/kalorientabelle/erdbeerkuchen.html	https://fddb.info/db/de/lebensmittel/stadtbaeckerei_junge_erdbeertoertchen_erdbeere/index.html		https://fddb.info/db/de/lebensmittel/bofrost_sommer-erdbeertorte/index.html
354	blueberry a. strawberry tartlet	Heidelbeer-Erdbeertoertchen	Heidelbeer-Himbeertoertchen	5	65	1.5	2.1	1	2	https://www.yazio.com/de/kalorientabelle/erdbeerkuchen.html	https://fddb.info/db/de/lebensmittel/stadtbaeckerei_junge_erdbeertoertchen_erdbeere/index.html		https://fddb.info/db/de/lebensmittel/bofrost_sommer-erdbeertorte/index.html
355	cream cake with fruits	Sahnetorte mit Fruechten	Obsttorte	5	1250	0.8	0.7	0.5	2	https://fddb.info/db/de/lebensmittel/baecker_obsttorte_mit_beerenobst/index.html	https://www.coppenrath-wiese.de/produkt/mandarinen-mascarpone-torte.aspx		https://www.naehrwertrechner.de/naehrwerte/Biskuit-Obsttorte/
356	sprouts, potatoes, carrots	Rosenkohl mit Kartoffeln und Moehren	Rosenkohl	3	430	4.1	3	4.4	4	https://www.naehrwertdaten.ch/search/#/food/259482	https://www.naehrwertdaten.ch/search/#/food/259482, https://www.naehrwertdaten.ch/search/#/food/259598	Buch: Die große GU Nährwert Kalorien Tabelle	https://fddb.info/db/de/lebensmittel/naturprodukt_rosenkohl_gekocht/index.html
357	Black Forest cake	Schwarzwaelder Kirschtorte	Schwarzwaelder Kirschtorte	5	1080	0.9	1	1	1	https://www.bernhard-gaul.de/lebensmittel/indexnahrung.php	https://www.coppenrath-wiese.de/produkt/festtagstorte-schwarzwaelder-kirsch.aspx	https://www.naehrwertrechner.de/naehrwerte/Schwarzw%C3%A4lder+Kirschtorte/?menge=100	https://fddb.info/db/de/lebensmittel/teviana_schwarzwaelder_kirsch_torte/index.html
358	glass of orange juice	Glas mit Orangensaft	Glas mit Orangensaft	8	250	0.1	0	0	0.5	https://www.naehrwertdaten.ch/search/#/food/249270	https://www.mcdonalds.de/de/mccafe/produkt-profil-mccafe?productName=tropicana_mccafe		https://fddb.info/db/de/lebensmittel/eckes-granini_hohes_c_milde_orange/index.html
359	green asparagus	Bund gruener Spargel	Spargel gruen	3	1000	1.4	1.4	1.4	1.4	https://fddb.info/db/de/lebensmittel/naturprodukt_spargel_gruen_frisch/index.html	https://fddb.info/db/de/lebensmittel/naturprodukt_spargel_gruen_frisch/index.html	https://eatsmarter.de/lexikon/warenkunde/gemuese/gruener-spargel	https://fddb.info/db/de/lebensmittel/naturprodukt_spargel_gruen_frisch/index.html
360	artichoke	Artischocke	Artischocke	3	250	10.8	10	10.8	10.8	https://www.bernhard-gaul.de/lebensmittel/indexnahrung.php	https://www.tk.de/techniker/magazin/ernaehrung/essen-und-wissen/artischocke-2005106	Buch: Die große GU Nährwert Kalorien Tabelle	https://fddb.info/db/de/lebensmittel/naturprodukt_artischocke_frisch/index.html
361	carrots, cooked	Karotten, gekocht	Karotten	3	150	3.1	2.9	2.5	3.1	https://www.bernhard-gaul.de/lebensmittel/indexnahrung.php	https://www.naehrwertdaten.ch/search/#/food/259478, https://www.naehrwertdaten.ch/search/#/food/249646, https://www.naehrwertdaten.ch/search/#/food/259070, https://www.naehrwertdaten.ch/search/#/food/258055	http://www.ernaehrung.de/lebensmittel/de/G620132/Karotte-(Mohrruebe,-Moehre)-gekocht.php	https://fddb.info/db/de/lebensmittel/naturprodukt_karotten___moehren_gekocht/index.html
362	beans and carrots, cooked	Bohnen & Karotten gekocht	Bohnen & Karotten gekocht	3	120	3.2	3.2	1.9	2	https://www.bernhard-gaul.de/lebensmittel/indexnahrung.php	siehe oben und https://www.naehrwertdaten.ch/search/#/food/259225	Buch: Die große GU Nährwert Kalorien Tabelle	https://fddb.info/db/de/lebensmittel/naturprodukt_gruene_bohnen_gekocht/index.html
363	chips / French fries	Pommes frites	Pommes Frites	10	200	2.5	2.5	3.8	3.5	https://www.bernhard-gaul.de/lebensmittel/indexnahrung.php	https://www.naehrwertdaten.ch/search/#/food/259810	https://fdc.nal.usda.gov/fdc-app.html#/food-details/170698/nutrients	https://fddb.info/db/de/lebensmittel/durchschnittswert_pommes_frites_frittiert/index.html
364	green beans	gruene Bohnen	gruene Bohnen	3	80	3.2	3.1	1.9	2	https://www.bernhard-gaul.de/lebensmittel/indexnahrung.php	https://www.naehrwertdaten.ch/search/#/food/258043	Buch: Die große GU Nährwert Kalorien Tabelle	https://fddb.info/db/de/lebensmittel/naturprodukt_gruene_bohnen_gekocht/index.html
365	orange	Orange	Orangen	2	340	1.8	1.8	1.6	2.2	https://www.naehrwertdaten.ch/search/#/food/259036	https://www.naehrwertdaten.ch/search/#/food/259036	Buch: Die große GU Nährwert Kalorien Tabelle	https://fddb.info/db/de/lebensmittel/naturprodukt_orange_frisch/index.html
366	bagels with sesame and poppy seed	Mohn und Sesambagel	Bagel	5	180	3.3	3.7	4.1	3.9	https://www.fettrechner.de/kalorientabelle/suche.php?suchbegriff=Bagel&rubrik=&kcalmin=&kcalmax=	https://fddb.info/db/de/lebensmittel/mike_mitchells_bagel_sesam/index.html	https://fdc.nal.usda.gov/fdc-app.html#/food-details/167533/nutrients	https://fddb.info/db/de/lebensmittel/mike_mitchells_bagel_sesam/index.html
367	zucchini	Zucchini	Zucchini	3	400	1	1	1.1	1.1	https://www.naehrwertdaten.ch/search/#/food/256807	https://www.naehrwertdaten.ch/search/#/food/256807	Buch: Die große GU Nährwert Kalorien Tabelle	https://fddb.info/db/de/lebensmittel/naturprodukt_zucchini_gruen_frisch/index.html
368	chiccory	Chicorée	Chicoree	3	700	1.3	2.5	1.3	1	https://www.bernhard-gaul.de/lebensmittel/indexnahrung.php	https://www.naehrwertdaten.ch/search/#/food/259071	Buch: Die große GU Nährwert Kalorien Tabelle	https://fddb.info/db/de/lebensmittel/naturprodukt_chicoree_frisch/index.html
369	sushi roll with cucumber	Sushirolle mit Gurke	Sushi	10	40	0.6	1.3	1.5	0.9	https://www.fatsecret.de/Kalorien-Ern%C3%A4hrung/Allgemein/maki-gurke?portionid=4195413&portionamount=100,000	https://fddb.info/db/de/lebensmittel/restaurant_maki_sushi/index.html	http://www.ernaehrung.de/lebensmittel/de/Y627112/Sushi.php	https://fddb.info/db/de/lebensmittel/restaurant_maki_sushi_kappa_gurke/index.html
370	mixed vegetables	Gemuesemix, gekocht	Gemuesemix gekocht	3	120	2.6	4.4	2.5	3.4	https://www.bernhard-gaul.de/lebensmittel/indexnahrung.php	Siehe 424 und 411		https://fddb.info/db/de/lebensmittel/rewe_gemuese-mix_aus_karotten_erbsen_und_mais/index.html
371	sushi with salmon	Sushi with Lachs	Lachs Sushi	10	35	0.7	0.4	0.2	0.2	https://www.fatsecret.de/Kalorien-Ern%C3%A4hrung/Allgemein/nigiri-lachs?portionid=4645992&portionamount=1,000	Siehe 308		https://fddb.info/db/de/lebensmittel/restaurant_nigiri_sushi_sake_lachs/index.html
372	breakfast cereals	Fruehstuecksflocken	Fruehstueckskringel	5	40	7	3.5	3	6.6	https://www.wikifit.de/kalorientabelle/muesli/kelloggs-honey-bsss-loops	https://fddb.info/db/de/lebensmittel/kelloggs_froot_loops/index.html	https://www.cheerios.com/products/original-cheerios/	https://fddb.info/db/de/lebensmittel/nestle_cheerios/index.html
373	vanilla ice cream	Vanilleeistuete	Vanilleeis Waffel	4	64	0.8	0.3	0	0.4	https://www.wikifit.de/kalorientabelle/backwaren/eiswaffel-eisdiele	https://www.nutritionix.com/food/waffle-cone, https://www.moevenpick-eis.de/produkte/bourbonvanille/		https://fddb.info/db/de/lebensmittel/aldi_waffeleis_santo-box_vanille_vanille_mit_waffel_und_schokolade/index.html
374	doughnut / donut icing	Krapfen mit Glasur	Krapfen mit Glasur	5	65	2	2.2	1.5	2.3	https://www.fettrechner.de/kalorientabelle/suche.php?suchbegriff=krapfen&rubrik=&kcalmin=&kcalmax=	https://www.naehrwertdaten.ch/search/#/food/258351	https://fdc.nal.usda.gov/fdc-app.html#/food-details/174992/nutrients	https://fddb.info/db/de/lebensmittel/krispy_kreme_uk_original_glazed_doughnut/index.html
375	doughnut / donut jam	Krapfen mit Marmelade	Krapfen mit Glasur	5	74	2	2.2	1.5	2.3	https://www.fettrechner.de/kalorientabelle/suche.php?suchbegriff=krapfen&rubrik=&kcalmin=&kcalmax=	https://www.naehrwertdaten.ch/search/#/food/258351, https://www.naehrwertdaten.ch/search/#/food/253552		https://fddb.info/db/de/lebensmittel/krispy_kreme_uk_original_glazed_doughnut/index.html
376	french cruller	Spritzkuchen	Spritzkuchen	5	70	0.3	3.5	0.7	0.3	https://www.yazio.com/de/kalorientabelle/spritzkuchen.html	https://www.fettrechner.de/kalorien/Durchschnittswert/Spritzgeb%C3%A4ck+aus+R%C3%BChrteig/D730311?suchbegriff=spritzgeb%C3%A4ck	https://www.naehrwertrechner.de/naehrwerte/Eberswalder+Spritzkuchen+aus+Brandmasse/	https://fddb.info/db/de/lebensmittel/lila_baecker_spritzkuchen/index.html
377	doughnut / donut plain	Krapfen Donut	Donut Krapfen	5	60	1.9	1.3	1.5	0	https://ndb.nal.usda.gov/ndb/foods/show/45105075?fgcd=&manu=&format=&count=&max=25&offset=&sort=default&order=asc&qlookup=donut&ds=&qt=&qp=&qa=&qn=&q=&ing=	https://www.nutritionix.com/food/donut		https://fddb.info/db/de/lebensmittel/mc_donalds_vanille_donut/index.html
378	ravioli	Ravioli	Ravioli	5	500	1.3	4.3	3	0.8	https://fdc.nal.usda.gov/fdc-app.html#/food-details/173328/nutrients	https://www.alnatura.de/de-de/alnatura-produkte/produktsuche/bio-24-7-dinkel-ravioli-mediterranes-gemuese-250g	https://produkte.migros.ch/ravioli-pomodori-aha	https://fddb.info/db/de/lebensmittel/durchschnittswert_ravioli_durchschnitt/index.html
379	banana	Bananen	Bananen	2	594	2	2	1.8	2	s.o.	https://www.naehrwertdaten.ch/search/#/food/259025		https://fddb.info/db/de/lebensmittel/naturprodukt_banane_roh/index.html
380	gherkin	Gewuerzgurke	Gewuerzgurke	3	30	0.3	1.3	0.3	0.8	https://www.bernhard-gaul.de/lebensmittel/indexnahrung.php	https://fddb.info/db/de/lebensmittel/kuehne_gewuerzgurke/index.html	https://www.buffcoach.net/ernaehrung/naehrwerte/gemuese/29373-k-classic-gewuerzgurken	https://fddb.info/db/de/lebensmittel/naturprodukt_gewuerzgurke/index.html
381	spaghetti	Spaghetti	Spaghetti	5	500	3	3.5	3	5	https://fddb.info/db/de/lebensmittel/buitoni_spaghetti_ungekocht/index.html	https://www.alnatura.de/de-de/alnatura-produkte/produktsuche/bio-spaghetti-semolato-500g	https://www.buffcoach.net/ernaehrung/naehrwerte/teig-eierware/17059-combino-spaghetti	https://fddb.info/db/de/lebensmittel/durchschnittswert_spaghetti_roh/index.html
382	gherkin, sliced	Gewuerzgurke, geschnitten	Gewuerzgurke	3	25	0.3	1.3	0.3	0.8	s.o.	https://fddb.info/db/de/lebensmittel/kuehne_gewuerzgurke/index.html	https://www.buffcoach.net/ernaehrung/naehrwerte/gemuese/29373-k-classic-gewuerzgurken	https://fddb.info/db/de/lebensmittel/naturprodukt_gewuerzgurke/index.html
383	ravioli	Ravioli	Ravioli	5	45	1.3	4.3	3	0.8	s.o.	https://www.alnatura.de/de-de/alnatura-produkte/produktsuche/bio-24-7-dinkel-ravioli-mediterranes-gemuese-250g	https://produkte.migros.ch/ravioli-pomodori-aha	https://fddb.info/db/de/lebensmittel/durchschnittswert_ravioli_durchschnitt/index.html
384	tortellini	Tortellini	Tortellini	5	250	1.9	4.8	1.7	2.1	https://fdc.nal.usda.gov/fdc-app.html#/food-details/172094/nutrients	https://www.alnatura.de/de-de/alnatura-produkte/produktsuche/bio-tortellini-gemuese-semi-frisch-250g	Buch: Die große GU Nährwert Kalorien Tabelle	https://fddb.info/db/de/lebensmittel/lidl_tortellini_ricotta_spinat/index.html
385	tagliatelle	Tagliatelle	Tagliatelle	5	250	3	3	3	3	https://fddb.info/db/de/lebensmittel/buitoni_tagliatelle_16/index.html	https://fddb.info/db/de/lebensmittel/barilla_tagliatelle_6_minuti_8975/index.html	https://www.barilla.com/de-at/produkte/pasta/collezione/tagliatelle	https://fddb.info/db/de/lebensmittel/barilla_tagliatelle_6_minuti_8975/index.html
386	papaya	Papaya	Papaya	2	350	1.9	1.7	1.9	1.7	https://www.bernhard-gaul.de/lebensmittel/indexnahrung.php	https://fddb.info/db/de/lebensmittel/naturprodukt_papaya_frisch/index.html	Buch: Die große GU Nährwert Kalorien Tabelle	https://fddb.info/db/de/lebensmittel/naturprodukt_papaya_frisch/index.html
387	goose, roasted	Gans, gebraten	Gans, gebraten	10	3500	0.4	0	0	0	https://fddb.info/db/de/lebensmittel/selbst_gemacht_gaensebraten_klassisch/index.html	https://fddb.info/db/de/lebensmittel/metzger_gans_schenkel_frisch_gegart/index.html		https://www.naehrwertrechner.de/naehrwerte/Gans+Fleisch+mager/Ballaststoffe/
388	glass of white wine	Glas Weißwein	Glas Weisswein	8	150	0	0	0	0	https://www.naehrwertdaten.ch/search/#/food/254921	https://www.naehrwertdaten.ch/search/#/food/248573		https://fdc.nal.usda.gov/fdc-app.html#/food-details/173185/nutrients
389	cantaloup	Melone	Melone	2	1200	0.9	0.9	0.8	0.2	https://www.naehrwertdaten.ch/search/#/food/248622	https://www.naehrwertdaten.ch/search/#/food/248622	Buch: Die große GU Nährwert Kalorien Tabelle	https://fddb.info/db/de/lebensmittel/naturprodukt_wassermelone_frisch_42/index.html
390	glass of red wine	Glas Rotwein	Glas Rotwein	8	150	0	0	0	0	https://www.naehrwertdaten.ch/search/#/food/256950	https://www.naehrwertdaten.ch/search/#/food/249022		https://fdc.nal.usda.gov/fdc-app.html#/food-details/173185/nutrients
391	red grapes	rote Weintrauben	Trauben rot	2	300	2	1.5	1.5	1.8	s.o.	https://www.naehrwertdaten.ch/search/#/food/248585		https://fddb.info/db/de/lebensmittel/naturprodukt_weintrauben_rot_frisch/index.html
392	mandarins	Mandarinen	Mandarinen	2	396	1.4	1.4	2	1	https://www.naehrwertdaten.ch/search/#/food/259061	https://www.naehrwertdaten.ch/search/#/food/249022	Buch: Die große GU Nährwert Kalorien Tabelle	https://fddb.info/db/de/lebensmittel/naturprodukt_mandarine_frisch/index.html
393	honeydew melon	Honigmelone	Honigmelone	2	2000	0.9	0.9	0.7	0.7	s.o.	https://www.naehrwertdaten.ch/search/#/food/248622	Buch: Die große GU Nährwert Kalorien Tabelle	https://fddb.info/db/de/lebensmittel/naturprodukt_mandarine_frisch/index.html
394	grape, whites	Weintrauben, weiß	Trauben rot	2	40	2	1.5	1.5	1.8	s.o.	https://www.naehrwertdaten.ch/search/#/food/248585		https://fddb.info/db/de/lebensmittel/naturprodukt_weintrauben_rot_frisch/index.html
395	head of cabbage	Kohlkopf	Wirsing	3	1100	2.6	2.6	2.5	2.8	https://www.naehrwertdaten.ch/search/#/food/255819	https://www.naehrwertdaten.ch/search/#/food/255819	Buch: Die große GU Nährwert Kalorien Tabelle	https://fddb.info/db/de/lebensmittel/naturprodukt_wirsing_frisch/index.html
396	pears	Birnen	Birnen	2	300	2.3	2.3	3.3	2.8	https://www.naehrwertdaten.ch/search/#/food/259063	https://www.naehrwertdaten.ch/search/#/food/259063	Buch: Die große GU Nährwert Kalorien Tabelle	https://fddb.info/db/de/lebensmittel/naturprodukt_birne_frisch/index.html
397	grapes, red	Weintrauben, rot	Trauben	2	200	2	1.5	1.5	1.8	s.o.	https://www.naehrwertdaten.ch/search/#/food/248585		https://fddb.info/db/de/lebensmittel/naturprodukt_weintrauben_rot_frisch/index.html
398	cherries	Kirschen	Kirschen	2	80	1.7	1.7	1.3	1.5	s.o.	https://www.naehrwertdaten.ch/search/#/food/257142		https://fddb.info/db/de/lebensmittel/naturprodukt_kirschen_frisch/index.html
399	cherry	Kirsche	Kirschen	2	20	1.7	1.7	1.3	1.5	s.o.	https://www.naehrwertdaten.ch/search/#/food/257142		https://fddb.info/db/de/lebensmittel/naturprodukt_kirschen_frisch/index.html
400	éclair	Eclair	Eclair	5	160	0.6	1.39	1	0.6	https://fdc.nal.usda.gov/fdc-app.html#/?query=ndbNumber:18257	https://www.fettrechner.de/kalorien/Durchschnittswert/Eclairs+mit+Sahne+gef%C3%BCllt+aus+Brandmasse/D720311?suchbegriff=eclair	https://www.naehrwertrechner.de/naehrwerte/Eclairs+mit+Sahne+gef%C3%BCllt+aus+Brandmasse/	https://www.google.com/search?client=ubuntu&hs=i7f&channel=fs&ei=NpILXaelBIXdwAKXlJL4Dw&q=eclair+ballaststoffe&oq=eclair+ballas&gs_l=psy-ab.3.0.33i160l3.7014.8701..10671...0.0..0.108.485.6j1......0....1..gws-wiz.......0i71j0j0i67j0i22i30j0i22i10i30j0i19j0i22i30i19.GHB6UlUtsyQ
401	red chilli	rote Pepperoni	rote Pepperoni	3	10	2	2	1.5	2	https://www.naehrwertdaten.ch/search/#/food/257156	https://www.naehrwertdaten.ch/search/#/food/257156	https://eatsmarter.de/lexikon/warenkunde/gemuese/peperoni	https://fddb.info/db/de/lebensmittel/real_pepperoni_mild_eingelegt/index.html
402	pear	Birne	Birnen	2	150	2.3	2.3	3.3	2.8	s.o.	https://www.naehrwertdaten.ch/search/#/food/259063		https://fddb.info/db/de/lebensmittel/naturprodukt_birne_frisch/index.html
403	pizza with mushrooms and bell pepper	Pizza mit Pilzen und Paprika	Pizza Salami	10	350	2	1.9	2	3	https://fddb.info/db/de/lebensmittel/wagner_steinofen_pizza_salami_paprika/index.html	https://www.nestle-marktplatz.de/produkte/wagner-pizza-original-steinofen-schinken-4009233003563		https://fddb.info/db/de/lebensmittel/durchschnittswert_pizza_salami_durchschnitt/index.html
404	apples	Aepfel	Aepfel	2	660	2.1	2.1	2	2	s.o.	https://www.naehrwertdaten.ch/search/#/food/259062		https://fddb.info/db/de/lebensmittel/naturprodukt_apfel_frisch/index.html
405	head of green lettuce	gruener Salatkopf	Salatkopf	3	300	1.9	1.2	1.4	1.4	https://fddb.info/db/de/lebensmittel/wagner_steinofen_pizza_salami_paprika/index.html	https://www.naehrwertdaten.ch/search/#/food/258136		https://fddb.info/db/de/lebensmittel/rewe_romana_salatherzen/index.html
406	salmon with vegetables, grilled	Lachs mit Gemuese, gegrillt	Fisch mit Gemuese, gegrillt	10	325	1.2	1.5	2	1.5	https://www.frosta.de/produkt/gemuese-pfanne-italia-tradizionale/	https://fddb.info/db/de/lebensmittel/iglo_ofengemuese_sizilien/index.html, https://www.naehrwertdaten.ch/search/#/food/259867, https://www.naehrwertrechner.de/naehrwerte/Kartoffeln+ungesch%C3%A4lt+frisch/		https://fddb.info/db/de/lebensmittel/migros_farmers_best_gemuese_gegrillt/index.html
407	blackberries	Brombeeren	Brombeeren	2	40	6	6	3.2	3.2	https://www.naehrwertdaten.ch/search/#/food/258069	https://www.naehrwertdaten.ch/search/#/food/258069		https://fddb.info/db/de/lebensmittel/naturprodukt_brombeeren_frisch/index.html
408	fish with vegetables, grilled	Fisch mit Gemuese, gegrillt	Fisch mit Gemuese, gegrillt	10	350	1	1.5	2	1.5	s.o.	siehe oben		https://fddb.info/db/de/lebensmittel/migros_farmers_best_gemuese_gegrillt/index.html
409	salmon	Lachs	Lachs	7	250	0	0	0	0		https://www.naehrwertdaten.ch/search/#/food/257145		https://fddb.info/db/de/lebensmittel/fischer_lachs_geraeuchert/index.html
410	peanuts	Erdnuesse	Erdnuesse	2	300	7.6	7.6	8.2	11.7	https://www.naehrwertdaten.ch/search/#/food/258812	https://www.naehrwertdaten.ch/search/#/food/258812		https://fddb.info/db/de/lebensmittel/naturprodukt_erdnuss_frisch/index.html
411	mixed vegetables	Gemuesemix (Blumenkohl, Karotten, Blumenkohl, Bohnen, Erbsen)	Gemuesemix gekocht	3	380	3.1	3.7	2.5	3.4	https://www.iglo.de/produkte/feld-frisch-rohgemuese-rosenkohl + https://www.bonduelle.de/produkte-rezepte/gem%C3%BCsekonserven/zartgem%C3%BCse/erbsen-mit-m%C3%B6hrchen-zart-und-extra-fein	https://www.naehrwertdaten.ch/search/#/food/259482, https://www.alnatura.de/de-de/alnatura-produkte/produktsuche/bio-buttergemuese-tiefgekuehlt-300g		https://fddb.info/db/de/lebensmittel/rewe_gemuese-mix_aus_karotten_erbsen_und_mais/index.html
412	potatoes	Kartoffeln	Kartoffeln	3	200	2.3	3.8	2.1	2.1	s.o.	https://www.nutritionix.com/food/potato		https://fddb.info/db/de/lebensmittel/naturprodukt_kartoffeln_gegart_ohne_schale/index.html
413	kiwis	Kiwis	Kiwis	2	195	2.5	2.5	2.1	3.9	s.o.	https://www.naehrwertdaten.ch/search/#/food/251083		https://fddb.info/db/de/lebensmittel/naturprodukt_kiwi_frisch/index.html
414	mixed vegetables	Gemuesemix	Gemuesemix gekocht 2	3	80	3.4	3.3	2	2.9	https://www.iglo.de/produkte/buttergemuese	https://www.alnatura.de/de-de/alnatura-produkte/produktsuche/bio-buttergemuese-tiefgekuehlt-300g, https://www.naehrwertdaten.ch/search/#/food/259482		https://fddb.info/db/de/lebensmittel/naturprodukt_blumenkohl_gekocht/index.html
415	lemon	Zitrone	Zitronen	2	184	2	2	0	1.3	s.o.	https://www.naehrwertdaten.ch/search/#/food/248549		https://fddb.info/db/de/lebensmittel/naturprodukt_zitrone_frisch/index.html
416	pistachios	Pistazien	Pistazien	2	60	10	10	10.6	4.3	https://www.naehrwertdaten.ch/search/#/food/249097	https://www.naehrwertdaten.ch/search/#/food/249097	Buch: Die große GU Nährwert Kalorien Tabelle	https://fddb.info/db/de/lebensmittel/farmer_pistazien_geroestet_und_gesalzen/index.html
417	pea pod	Erbsenschoten	Erbsenschoten	3	80	4	5	2	4	https://fddb.info/db/de/lebensmittel/diverse_erbsenschoten/index.html	https://www.naehrwertdaten.ch/search/#/food/257139	https://eatsmarter.de/lexikon/warenkunde/gemuese/zuckerschoten	https://fddb.info/db/de/lebensmittel/diverse_erbsenschoten/index.html
418	cauliflower	Blumenkohl	Blumenkohl	3	1000	2.4	2.4	2.9	2.9	s.o.	https://www.naehrwertdaten.ch/search/#/food/249645	Buch: Die große GU Nährwert Kalorien Tabelle	https://fddb.info/db/de/lebensmittel/naturprodukt_blumenkohl_gekocht/index.html
419	strawberry cream cake	Erdbeercremetorte	Erdbeercremetorte	5	700	2	0.6	0.6	4	https://www.fatsecret.de/Kalorien-Ern%C3%A4hrung/Allgemein/erdbeertorte	https://www.coppenrath-wiese.de/produkt/festtagstorte-erdbeer-joghurt.aspx	https://www.coppenrath-wiese.de/produkt/festtagstorte-erdbeer-joghurt.aspx#tabs-1	https://lowcarb-glutenfrei.com/rezept-schnelle-joghurt-torte-mit-beeren-creme-lowcarb-glutenfrei/
420	raspberry cream cake	Himbeercremetorte	Himbeercremetorte	5	800	3.5	1.4	0.6	4	https://www.fatsecret.de/Kalorien-Ern%C3%A4hrung/Allgemein/himbeertorte?portionid=7113937&portionamount=100,000	https://www.coppenrath-wiese.de/produkt/torten-traeume-himbeer-mascarpone.aspx		https://lowcarb-glutenfrei.com/rezept-schnelle-joghurt-torte-mit-beeren-creme-lowcarb-glutenfrei/
421	raspberry cream cake	Himbeercremetorte	Himbeercremetorte	5	120	3.5	1.4	0.6	4	s.o.	https://www.coppenrath-wiese.de/produkt/torten-traeume-himbeer-mascarpone.aspx		https://lowcarb-glutenfrei.com/rezept-schnelle-joghurt-torte-mit-beeren-creme-lowcarb-glutenfrei/
422	cream roll	Sahnerolle	Sahnerolle	5	120	0.7	0.8	0.8	3	https://www.coppenrath-wiese.de/produkt/cafeteria-minis-sahne-windbeutel.aspx	https://www.naehrwertdaten.ch/search/#/food/259777, https://fddb.info/db/de/lebensmittel/durchschnittswert_schlagsahne_30prozent_fett/index.html		https://fddb.info/db/de/lebensmittel/coppenrath_und_wiese_sahne-rolle_erdbeere/index.html
423	roll	Broetchen	Broetchen	5	95	2.9	2	3	2	https://www.bernhard-gaul.de/lebensmittel/indexnahrung.php	https://fddb.info/db/de/lebensmittel/baecker_broetchen_weizen/index.html	Buch: Die große GU Nährwert Kalorien Tabelle	https://fddb.info/db/de/lebensmittel/baecker_broetchen_weizen/index.html
424	peas cooked	Erbsen gekocht	Erbsen gekocht	3	130	6.9	5	3.5	3.4	https://www.bonduelle.de/produkte-rezepte/gem%C3%BCsekonserven/zartgem%C3%BCse/junge-erbsen-zart-und-fein	https://www.alnatura.de/de-de/alnatura-produkte/produktsuche/bio-junge-erbsen-tiefgekuehlt-450g,		https://fddb.info/db/de/lebensmittel/naturprodukt_erbsen_gekocht/index.html
425	roll	Broetchen	Broetchen	5	60	2.9	4	3	6.7	s.o.	https://www.naehrwertrechner.de/naehrwerte/Dinkelbr%C3%B6tchen/		https://fddb.info/db/de/lebensmittel/baecker_vollkornbroetchen_durchschnitt/index.html
426	Bread	Brot	Brote	5	900	4.4	4.5	3	7	https://www.naehrwertdaten.ch/search/#/food/259244	https://fddb.info/db/de/lebensmittel/goldaehren_roggen_mischbrot/index.html		https://fddb.info/db/de/lebensmittel/baecker_brot/index.html
427	walnuts	Walnuesse	Walnuesse	2	15	6.7	6.7	6.1	6.2	https://www.naehrwertdaten.ch/search/#/food/258810	https://www.naehrwertdaten.ch/search/#/food/258810	Buch: Die große GU Nährwert Kalorien Tabelle	https://fddb.info/db/de/lebensmittel/naturprodukt_walnuesse_frisch/index.html
428	artichoke	Artischocke	Artischocke	3	250	10.8	10	10.8	10.8	s.o.	https://www.tk.de/techniker/magazin/ernaehrung/essen-und-wissen/artischocke-2005106		https://fddb.info/db/de/lebensmittel/naturprodukt_artischocke_frisch/index.html
429	yellow bell pepper, sliced	gelbe Paprikaschote, geschnitten	Paprika gelb	3	170	3.6	3.2	3.6	3.6	https://www.bernhard-gaul.de/lebensmittel/indexnahrung.php	https://fddb.info/db/de/lebensmittel/naturprodukt_paprika_gelb/index.html		https://fddb.info/db/de/lebensmittel/naturprodukt_paprika_gelb/index.html
430	head of iceberg lettuce	Eisbergsalatkopf	Salatkopf	3	650	1.8	1.8	0.6	1.1	https://www.naehrwertdaten.ch/search/#/food/258123	https://www.naehrwertdaten.ch/search/#/food/258123		https://fddb.info/db/de/lebensmittel/naturprodukt_eisbergsalat_frisch/index.html
431	carrots	Bund Karotten	Karotten	3	550	3	2.6	3.6	3.1	s.o.	https://www.naehrwertdaten.ch/search/#/food/249128		https://fddb.info/db/de/lebensmittel/naturprodukt_karotten___moehren_frisch/index.html
432	roman lettuce	Romanasalat	Romanasalat	3	250	1.3	1.3	1.4	1.3	https://fddb.info/db/de/lebensmittel/naturprodukt_romanasalat/index.html	https://fddb.info/db/de/lebensmittel/naturprodukt_romanasalat/index.html		https://fddb.info/db/de/lebensmittel/naturprodukt_romanasalat/index.html
433	squash / pumpkin	Kuerbis	Kuerbis	3	1200	1	1	2.2	2.2	https://www.naehrwertdaten.ch/search/#/food/257168	https://www.naehrwertdaten.ch/search/#/food/257168		https://fddb.info/db/de/lebensmittel/naturprodukt_hokkaido_kuerbis_frisch/index.html
434	leek	Lauch /Porree	Lauch	3	208	2.8	2.8	2.3	2.2	https://www.naehrwertdaten.ch/search/#/food/249080	https://www.naehrwertdaten.ch/search/#/food/249080	Buch: Die große GU Nährwert Kalorien Tabelle	https://fddb.info/db/de/lebensmittel/naturprodukt_lauch___porree_frisch/index.html
435	Brussels sprouts	Rosenkohl	Rosenkohl	3	385	3.1	4.1	4.4	4	https://www.iglo.de/produkte/feld-frisch-rohgemuese-rosenkohl	https://www.naehrwertdaten.ch/search/#/food/259482	Buch: Die große GU Nährwert Kalorien Tabelle	https://fddb.info/db/de/lebensmittel/naturprodukt_rosenkohl_gekocht/index.html
436	carambola / star fruit	Carambola /Sternfrucht	Carambola /Sternfrucht	2	85	2.8	2.8	2.8	2.8	https://eatsmarter.de/lexikon/warenkunde/obst/sternfrucht	https://fddb.info/db/de/lebensmittel/naturprodukt_karambola_frisch/index.html	https://eatsmarter.de/lexikon/warenkunde/obst/sternfrucht	https://fddb.info/db/de/lebensmittel/naturprodukt_karambola_frisch/index.html
437	potatoes	Kartoffeln	Kartoffeln	3	800	2.3	2.1	2.1	2.1	s.o.	https://fddb.info/db/de/lebensmittel/naturprodukt_kartoffel_roh/index.html		https://fddb.info/db/de/lebensmittel/naturprodukt_kartoffeln_gegart_ohne_schale/index.html
438	onion	Zwiebel	Zwiebel	3	60	1.8	1.8	1.8	1.4	https://www.naehrwertdaten.ch/search/#/food/256890	https://www.naehrwertdaten.ch/search/#/food/256890		https://fddb.info/db/de/lebensmittel/naturprodukt_zwiebel_frisch/index.html
439	toast/ white bread	Toast / Weißbrot	Toast	5	25	2.7	2.2	3.6	6	https://fdc.nal.usda.gov/fdc-app.html#/food-details/174924/nutrients	https://www.naehrwertdaten.ch/search/#/food/259369		https://fddb.info/db/de/lebensmittel/harry-brot_sammys_super_sandwich_vollkorn_6860/index.html
440	bread	Brot	Brote	5	1100	2.7	2.5	3	5.9	s.o.	https://www.naehrwertdaten.ch/search/#/food/259763		https://fddb.info/db/de/lebensmittel/kronenbrot_mehrkornbrot/index.html
441	doughnut / donut chocolate	Krapfen Donut mit Schokolade	Donuts	5	55	2.3	2.7	1.7	1.8	https://fddb.info/db/de/lebensmittel/lidl_schoko-donut_backshop/index.html	https://www.mcdonalds.de/de/mccafe/produkt-profil-mccafe?productName=schokodonut	https://www.yazio.com/de/kalorientabelle/donut-doughnut-mit-glasur.html	https://fddb.info/db/de/lebensmittel/aldi_donut_mit_kakaohaltiger_fettglasur/index.html
442	red bell pepper	rote Paprikaschote	Paprika rot	3	170	3.6	3.2	3.6	3.6	https://www.bernhard-gaul.de/lebensmittel/indexnahrung.php	https://fddb.info/db/de/lebensmittel/naturprodukt_paprika_orange/index.html		https://fddb.info/db/de/lebensmittel/naturprodukt_paprika_orange/index.html
443	chroisant	Blaetterteigtasche	Blaetterteigtasche	5	40	2.3	3.2	1	1.6	https://www.bernhard-gaul.de/lebensmittel/indexnahrung.php	https://www.mcdonalds.de/de/mccafe/produkt-profil-mccafe?productName=buttercroissant		https://fddb.info/db/de/lebensmittel/mann_blaetterteig_apfelstrudel/index.html
444	green bell pepper	gruene Paprikaschote	Paprika gruen	3	170	3.6	2	3.6	2	s.o.	https://fddb.info/db/de/lebensmittel/naturprodukt_paprika_gruen/index.html		https://fddb.info/db/de/lebensmittel/naturprodukt_paprika_gruen/index.html
445	yellow bell pepper	gelbe Paprikaschote	Paprika gelb	3	170	3.6	3.2	3.6	3.6	s.o.	https://fddb.info/db/de/lebensmittel/naturprodukt_paprika_gelb/index.html		https://fddb.info/db/de/lebensmittel/naturprodukt_paprika_gelb/index.html
446	tomato, sliced	Tomate, geschnitten	Tomate	3	80	1.2	1.2	1	1.3	https://www.naehrwertdaten.ch/search/#/food/259070	https://www.naehrwertdaten.ch/search/#/food/259070		https://fddb.info/db/de/lebensmittel/naturprodukt_tomaten_frisch_66/index.html
447	mixed vegetables	Gemuesemix	Gemuesemix gekocht	3	130	3.2	3.5	2.5	3.4	https://www.bernhard-gaul.de/lebensmittel/indexnahrung.php + https://www.bonduelle.de/produkte-rezepte/gem%C3%BCsekonserven/zartgem%C3%BCse/junge-erbsen-zart-und-extra-fein + https://www.bonduelle.de/produkte-rezepte/gem%C3%BCsekonserven/goldmais-co/goldmais%C2%AE	https://www.alnatura.de/de-de/alnatura-produkte/produktsuche/bio-buttergemuese-tiefgekuehlt-300g, https://www.naehrwertdaten.ch/search/#/food/259482		https://fddb.info/db/de/lebensmittel/rewe_gemuese-mix_aus_karotten_erbsen_und_mais/index.html
448	garden radish	Bund Radieschen	Radieschen	3	180	0.8	1.6	1.6	1.5	https://www.naehrwertdaten.ch/search/#/food/259068	https://www.naehrwertdaten.ch/search/#/food/259068		https://fddb.info/db/de/lebensmittel/naturprodukt_radieschen_frisch/index.html
449	garden radish	Radieschen	Radieschen	3	30	0.8	1.6	1.6	1.5	s.o.	https://www.naehrwertdaten.ch/search/#/food/259068		https://fddb.info/db/de/lebensmittel/naturprodukt_radieschen_frisch/index.html
450	hazelnuts	Haselnuesse	Haselnuesse	2	182	9.7	9.7	5.5	8.2	https://www.naehrwertdaten.ch/search/#/food/248641	https://www.naehrwertdaten.ch/search/#/food/248641	Buch: Die große GU Nährwert Kalorien Tabelle	https://fddb.info/db/de/lebensmittel/naturprodukt_haselnuss_frisch/index.html
451	hazelnut	Haselnuss	Haselnuesse	2	7	9.7	9.7	5.5	8.2	s.o.	https://www.naehrwertdaten.ch/search/#/food/248641		https://fddb.info/db/de/lebensmittel/naturprodukt_haselnuss_frisch/index.html
452	water melon	Wassermelone	Wassermelone	2	1800	0.3	0.3	0.2	0.2	s.o.	https://www.naehrwertdaten.ch/search/#/food/248679		https://fddb.info/db/de/lebensmittel/naturprodukt_wassermelone_frisch_42/index.html
453	peach	Pfirsich	Pfirsiche	2	125	2	2	1.9	1.9	https://www.naehrwertdaten.ch/search/#/food/259064	https://www.naehrwertdaten.ch/search/#/food/259064	Buch: Die große GU Nährwert Kalorien Tabelle	https://fddb.info/db/de/lebensmittel/naturprodukt_pfirsich_frisch/index.html
454	pineapple	Ananas	Ananas	2	450	1.4	1.4	1	1.4	https://www.naehrwertdaten.ch/search/#/food/249271	https://www.naehrwertdaten.ch/search/#/food/249271	Buch: Die große GU Nährwert Kalorien Tabelle	https://fddb.info/db/de/lebensmittel/naturprodukt_ananas_frisch/index.html
455	spinach	Spinat	Spinat	3	80	2.6	2.6	2.6	2.2	https://www.naehrwertdaten.ch/search/#/food/259066	https://www.naehrwertdaten.ch/search/#/food/259066	Buch: Die große GU Nährwert Kalorien Tabelle	https://fddb.info/db/de/lebensmittel/naturprodukt_spinat_frisch/index.html
456	glass of beer	Glas Bier	Glas Bier	8	500	0.1	0.1	0	0.1	https://www.naehrwertdaten.ch/search/#/food/259128	https://fddb.info/db/de/lebensmittel/krombacher_krombacher_pils/index.html		https://fddb.info/db/de/lebensmittel/krombacher_krombacher_pils/index.html
457	pine nuts	Pinienkerne	Pinienkerne	2	60	3.7	3.7	1	4.5	https://www.naehrwertdaten.ch/search/#/food/257152	https://www.naehrwertdaten.ch/search/#/food/257152	Buch: Die große GU Nährwert Kalorien Tabelle	https://fddb.info/db/de/lebensmittel/trader_joes_pinienkerne_140208/index.html
458	lemon 1, half	Zitrone , halbe	Zitronen	2	92	2	2	0	1.3	https://www.naehrwertdaten.ch/search/#/food/248549	https://www.naehrwertdaten.ch/search/#/food/248549		https://fddb.info/db/de/lebensmittel/naturprodukt_zitrone_frisch/index.html
459	corn / maize	Mais	Mais	5	250	3.4	2.8	4	3.8	https://www.bmi-rechner.net/kalorien-naehrwerte/kalorien-maiskolben.htm	https://www.naehrwertdaten.ch/search/#/food/250367		https://fddb.info/db/de/lebensmittel/bonduelle_goldmais_62032/index.html
460	tomato	Tomate	Tomate	3	80	1.2	1.2	1	1.3	s.o.	https://www.naehrwertdaten.ch/search/#/food/259070		https://fddb.info/db/de/lebensmittel/naturprodukt_tomaten_frisch_66/index.html
461	vegetables	Gemuese	Gemuesemix roh 2	3	1943	1.98	2.2	2.3	2.7	https://www.naehrwertdaten.ch/search/#/food/255819	siehe oben		https://fddb.info/db/de/lebensmittel/iglo_wok-gemuese_102305/index.html
462	plate with raw hamburger patties and sausages	Teller rohe Buletten und Wuerstchen	Teller rohe Buletten und Wuerstchen	6	3700	0	0.3	0	0	https://fddb.info/db/de/lebensmittel/selbst_gemacht_frikadelle___bulette___fleischlaibchen_hausgemacht/index.html	https://fddb.info/db/de/lebensmittel/metzger_frikadelle_hackfleisch/index.html, https://fddb.info/db/de/lebensmittel/metzger_wiener_wuerstchen/index.html		https://fddb.info/db/de/lebensmittel/selbst_gemacht_frikadelle___bulette___fleischlaibchen_hausgemacht/index.html
463	fruits	Fruechte	Fruechte	2	1020	2.52	2.8	2.2	2.2	https://www.naehrwertdaten.ch/search/#/food/258078 + https://www.granatapfel-ratgeber.info/naehrwerte-kalorien-und-inthaltsstoffe.html + https://www.naehrwertrechner.de/naehrwerte/Kumquat/	https://fddb.info/db/de/lebensmittel/naturprodukt_kumquat_frisch/index.html, https://fddb.info/db/de/lebensmittel/naturprodukt_karambola_frisch/index.html, https://fddb.info/db/de/lebensmittel/naturprodukt_kaki_frisch/index.html, https://fddb.info/db/de/lebensmittel/naturprodukt_granatapfel_frisch/index.html, https://fddb.info/db/de/lebensmittel/naturprodukt_kaktusfeige_frisch/index.html, https:/…		https://fddb.info/db/de/lebensmittel/naturprodukt_granatapfel_frisch/index.html
464	fruits	Fruechte	Fruechte	2	1990	1.41	2.5	2.5	2.8	s.o.	https://www.naehrwertdaten.ch/search/#/food/259063, https://www.naehrwertdaten.ch/search/#/food/259062, https://www.naehrwertdaten.ch/search/#/food/259061, https://www.naehrwertdaten.ch/search/#/food/249855		https://fddb.info/db/de/lebensmittel/naturprodukt_birne_frisch/index.html
465	pralines	Pralinen	Pralinen	4	70	1.67	0	3	4.4	https://www.yazio.com/de/kalorientabelle/pralinen-praline.html	https://fddb.info/db/de/lebensmittel/lauenstein_lauenstein_confiserie_trueffel_und_praline/index.html	https://www.buffcoach.net/ernaehrung/naehrwerte/suessware/30146-j-d-gross-belgische-pralinen	https://fddb.info/db/de/lebensmittel/moser_roth_feine_auswahl_edelster_pralinen/index.html
466	green apple	gruener Apfel	gruener Apfel	2	220	2.1	2.1	2	2.4	s.o.	https://www.naehrwertdaten.ch/search/#/food/259062		https://fddb.info/db/de/lebensmittel/naturprodukt_apfel_granny_smith/index.html
467	rasberry	Himbeere	Himbeeren	2	5	6.7	6.7	4.7	4.7	https://www.naehrwertdaten.ch/search/#/food/258197	https://www.naehrwertdaten.ch/search/#/food/258197		https://fddb.info/db/de/lebensmittel/naturprodukt_himbeeren_frisch/index.html
468	blackberry	Brombeere	Brombeeren	2	5	6	6	3.2	3.2	https://www.naehrwertdaten.ch/search/#/food/258069	siehe oben		https://fddb.info/db/de/lebensmittel/naturprodukt_brombeeren_frisch/index.html
469	toast	Toast	Toast	5	50	2	2.2	3.6	3.2	https://www.gesundheit.de/ernaehrung/lebensmittel/toastbrot	https://www.naehrwertdaten.ch/search/#/food/259369		https://fddb.info/db/de/lebensmittel/aldi_american_sandwich_weizen/index.html
470	pancakes with blueberries	Pfannkuchen mit Heidelbeeren	Pfannkuchen mit Fruechten	10	240	2.83	1.2	1.6	0	https://www.fatsecret.at/Kalorien-Ern%C3%A4hrung/Allgemein/pancakes?portionid=15026&portionamount=1,000	https://fddb.info/db/de/lebensmittel/selbst_gemacht_eierkuchen_104511/index.html, https://www.naehrwertdaten.ch/search/#/food/249905		https://fddb.info/db/de/lebensmittel/heat_und_eat_blaubeer-pfannkuchen/index.html
471	French Toast	Arme Ritter	Arme Ritter	5	408	1.1	2.2	1.4	1.4	https://www.fatsecret.de/Kalorien-Ern%C3%A4hrung/Allgemein/arme-ritter?portionid=6632620&portionamount=100,000	https://www.naehrwertdaten.ch/search/#/food/259369	https://fdc.nal.usda.gov/fdc-app.html#/food-details/340309/nutrients	https://fdc.nal.usda.gov/fdc-app.html#/food-details/172077/nutrients
472	Cappuccino	Cappuccino	Cappuccino	8	160	0	0	0	0.2	https://www.naehrwertdaten.ch/search/#/food/259854	https://www.mcdonalds.de/de/produkte/produkt-profil?productName=cappuccino		https://fddb.info/db/de/lebensmittel/nestle_nescafe_dolce_gusto_cappuccino/index.html
473	cheeseburger	Cheeseburger	Cheeseburger	10	245	0.7	0.7	1	1.5	https://www.mcdonalds.de/de/produkte/produkt-profil?productName=hamburger_royal_ts	https://www.mcdonalds.de/de/produkte/produkt-profil?productName=hamburger_royal_ts	https://fdc.nal.usda.gov/fdc-app.html#/food-details/170329/nutrients	https://fddb.info/db/de/lebensmittel/burger_king_cheeseburger/index.html
474	croissant with butter and jam	Croissant mit Butter und Marmelade 2	Croissant mit Butter und Marmelade 2	10	105	2.6	3	1.7	1.2	http://www.foodplaner.de/kalorientabelle-marmelade+++schwarze+johannisbeere+light+lidl+linessa-133921-my%20food.html	https://www.mcdonalds.de/de/mccafe/produkt-profil-mccafe?productName=buttercroissant, https://www.naehrwertdaten.ch/search/#/food/253552,	https://www.bmi-rechner.net/ballaststoffe-tabelle.htm	https://fddb.info/db/de/lebensmittel/baecker_croissant/index.html
475	apple Danish	Apfeltasche	Apfeltasche	5	95	1.9	2.4	1	1.9	https://www.mcdonalds.de/de/produkte/produkt-profil?productName=heisse_apfeltasche	https://www.coppenrath-wiese.de/produkt/strudel-apfel.aspx		https://fddb.info/db/de/lebensmittel/mc_donalds_apfeltasche/index.html
476	espresso	Espresso	Espresso	8	60	0	0.1	0	0		https://www.naehrwertdaten.ch/search/#/food/259111		https://www.bmi-rechner.net/kalorien-naehrwerte/kalorien-espresso.htm
477	glass of gherkins	Gewuerzgurkenglas	Gewuerzgurke	3	350	1.5	1	0.3	0.8	https://www.kuehne.de/gurken/schlemmertoepfchen-mild-wuerzige-guerkchen-580ml	https://www.naehrwertdaten.ch/search/#/food/248643		https://fddb.info/db/de/lebensmittel/naturprodukt_gewuerzgurke/index.html
478	pineapple	Ananas	Ananas	2	900	1.4	1.4	1	1.4	s.o.	https://www.naehrwertdaten.ch/search/#/food/249271		https://fddb.info/db/de/lebensmittel/naturprodukt_ananas_frisch/index.html
479	papaya	Papaya	Papaya	2	175	1.9	1.7	1.9	1.7	s.o.	https://fddb.info/db/de/lebensmittel/naturprodukt_papaya_frisch/index.html		https://fddb.info/db/de/lebensmittel/naturprodukt_papaya_frisch/index.html
480	rolls in a basket	Broetchenkorb	Broetchen	5	570	3	3.6	3	2	https://www.naehrwertrechner.de/naehrwerte/Br%C3%B6tchen-Weizenbr%C3%B6tchen/	https://fddb.info/db/de/lebensmittel/baecker_sesambroetchen_weizen_durchschnittlich/index.html		https://fddb.info/db/de/lebensmittel/baecker_broetchen_weizen/index.html
481	flat cake with salad	Fladen mit Salat	Fladen mit Salat	10	70	2.26	2	1.5	1.7	https://www.buffcoach.net/ernaehrung/naehrwerte/brot/22661-grafschafter-pita-broetchen	https://fddb.info/db/de/lebensmittel/diverse_flour_tortillas_fladen/index.html, https://www.naehrwertdaten.ch/search/#/food/259494, https://www.naehrwertdaten.ch/search/#/food/258058, https://www.naehrwertdaten.ch/search/#/food/249128		https://fddb.info/db/de/lebensmittel/diverse_flour_tortillas_fladen/index.html
482	mixed salad	Teller mit gemischtem Salat	Salatteller mit gruener Paprika und Tomate	10	270	2.15	1.4	1.3	1.2	s.o.	https://www.mcdonalds.de/de/produkte/produkt-profil?productName=snack_salad_classic		https://fddb.info/db/de/lebensmittel/selbst_gemacht_salat_gemischt/index.html
483	pancake with fruits	Pfannkuchen mit Fruechten	Pfannkuchen mit Fruechten	10	340	2.83	1.1	1.8	0	s.o.	siehe oben		https://fddb.info/db/de/lebensmittel/dr_oetker_pancakes/index.html
484	steak with backed potato and vegetables	Steak mit Backkartoffel und Gemuese	Steak mit Backkartoffel und Gemuese	10	440	1.57	2.3	1	2	s.o.	siehe oben https://fddb.info/db/de/lebensmittel/harvest_basket_backkartoffel_mit_kartoffelcreme/index.html		https://fddb.info/db/de/lebensmittel/naturprodukt_kartoffeln_gegart_ohne_schale/index.html
485	burger patty with french fries and salad	Bulette mit Pommes frites und Salat	Frikadelle mit Pommes frites und Salat	10	550	1.28	0.9	1	3.5	https://fdc.nal.usda.gov/fdc-app.html#/food-details/170300/nutrients	https://www.naehrwertdaten.ch/search/#/food/259810 Siehe 493		https://fddb.info/db/de/lebensmittel/durchschnittswert_pommes_frites_frittiert/index.html
486	spare ribs with french fries and salad	Spare Ribs mit Pommes frites und Sala	Spare ribs mit Pommes frites und Salat	10	540	0.82	1.5	1	3.5	s.o.	https://www.naehrwertdaten.ch/search/#/food/259810, siehe oben und https://www.naehrwertdaten.ch/search/#/food/259829		https://fddb.info/db/de/lebensmittel/durchschnittswert_pommes_frites_frittiert/index.html
487	bagel with cream cheese and vegetables	Bagel mit Frischkaese und Gemuese	Bagel mit Frischkaese und Gemuese	10	110	2.7	2.7	1.5	2.7	s.o.	https://fddb.info/db/de/lebensmittel/starbucks_frischkaese-bagel_cream_cheese/index.html		https://fddb.info/db/de/lebensmittel/starbucks_frischkaese-bagel_cream_cheese/index.html
488	waffle with whipped cream	Waffel mit Sahne	Waffel rund	5	80	2.5	1.6	0.7	1.6	https://www.fatsecret.com/calories-nutrition/generic/waffle-plain?portionid=53054&portionamount=100.000	https://fddb.info/db/de/lebensmittel/netto_frischei_waffeln_waffel/index.html	https://www.fettrechner.de/kalorien/Durchschnittswert/Waffeln/D621000 Und https://fdc.nal.usda.gov/fdc-app.html#/food-details/170857/nutrients	https://fddb.info/db/de/lebensmittel/netto_frischei_waffeln_waffel/index.html
489	pizza with salami	Pizza mit Salami	Pizza Salami	10	350	2	1.9	2	3	s.o.	https://www.nestle-marktplatz.de/produkte/wagner-pizza-original-steinofen-speciale-4009233003587		https://fddb.info/db/de/lebensmittel/durchschnittswert_pizza_salami_durchschnitt/index.html
490	potatoes and corn	Kartoffeln und Mais	Kartoffeln und Mais	10	40	2.44	2.15	2.5	3.8	s.o.	https://www.naehrwertdaten.ch/search/#/food/248815, https://www.naehrwertdaten.ch/search/#/food/259598		https://fddb.info/db/de/lebensmittel/bonduelle_goldmais_62032/index.html
491	sundae	Eisbecher	Eisbecher	4	350	1.04	0.5	0	1	https://fdc.nal.usda.gov/fdc-app.html#/food-details/173276/nutrients https://www.naehrwertdaten.ch/search/#/food/258810	https://www.moevenpick-eis.de/produkte/maplewalnuts/		https://fddb.info/db/de/lebensmittel/ablig_feinfrost_eisbecher_schoko_schoko/index.html
492	vanilla and chocolate icecream cone	Vanille- Schokoladen Eiswaffeln	Softeis	4	489	0.3	0.4	0	0.6	https://www.desired.de/diaet/kalorientabelle/produkt/softeis/	https://www.burgerking.de/menu/70		https://fddb.info/db/de/lebensmittel/anona_softeis_vanille-schoko/index.html
493	spare ribs with french fries and salad	Spare ribs mit Pommes frites und Salat	Spare ribs mit Pommes frites und Salat 2	10	590	0.55	0.7	1	0	s.o.	https://www.naehrwertdaten.ch/search/#/food/259810, https://fddb.info/db/de/lebensmittel/quisit_spare_ribs_herzhaft_mariniert/index.html, https://fddb.info/db/de/lebensmittel/aldi_weisskrautsalat/index.html		https://fddb.info/db/de/lebensmittel/aldi_spare_rips_barbecue/index.html
494	pretzel	Salzbrezeln	Salzbrezeln	9	10	3.5	3.1	3.7	4.2	https://fddb.info/db/de/lebensmittel/gut_und_guenstig_salz_brezeln/index.html	https://fddb.info/db/de/lebensmittel/diverse_salzstange/index.html	https://saltletts.de/saltletts-produkte/brezel	https://fddb.info/db/de/lebensmittel/crusti_croc_salzbrezeln/index.html
495	breads	Brote	Brote	5	1120	2.23	3.2	3	7	https://www.naehrwertdaten.ch/search/#/food/259763 https://www.fatsecret.at/Kalorien-Ern%C3%A4hrung/Allgemein/brot?portionid=52102&portionamount=100,000	https://www.naehrwertdaten.ch/search/#/food/259244, https://www.naehrwertdaten.ch/search/#/food/259897, https://www.naehrwertdaten.ch/search/#/food/259763		https://fddb.info/db/de/lebensmittel/baecker_brot/index.html
496	sausage	Wurst	Leberwurst grob	6	250	0.1	0	0	0.1	https://www.naehrwertrechner.de/naehrwerte/Leberwurst+grob/	https://fddb.info/db/de/lebensmittel/ruegenwalder_ruegenwalder_teewurst_grob/index.html		https://fddb.info/db/de/lebensmittel/metzger_leberwurst/index.html
497	meat pie	Fleischpastete	Fleischpastete	6	60	1.1	0	0	1	https://www.fettrechner.de/kalorien/Durchschnittswert/Fleischpastete+%28Zubereitung+Gastronomie%29/Y064033	https://fddb.info/db/de/lebensmittel/lidl_gefluegelfilet-pastete/index.html		https://fddb.info/db/de/lebensmittel/greifenfleisch_pommersche_fleischpastete/index.html
498	meat pie	Fleischpastete	Fleischpastete	6	60	0.5	0	0	1	https://fddb.info/db/de/lebensmittel/gebirgsjaeger_delikatess_leber-pastete_fein/index.html	https://fddb.info/db/de/lebensmittel/lidl_gefluegelfilet-pastete/index.html		https://fddb.info/db/de/lebensmittel/greifenfleisch_pommersche_fleischpastete/index.html
499	pieces of chocolate	Schokoladenstuecke	Schokolade nuss dunkel	4	18	4.9	3.2	5.7	4.9	https://fddb.info/db/de/lebensmittel/alfred_ritter_ritter_sport_dunkle_voll-nuss_961/index.html	https://www.naehrwertdaten.ch/search/#/food/259151	https://www.coopathome.ch/de/supermarkt/s%C3%BCsses-snacks-superfoods/schokolade-s%C3%BCssigkeiten/tafelschokolade/dunkel/cailler-tafelschokolade-cr%C3%A9mant-haselnuss/p/4639052	https://fddb.info/db/de/lebensmittel/alfred_ritter_ritter_sport_dunkle_voll-nuss_961/index.html
500	chocolate bar	Schokoladenriegel	Schokoriegel ganz	4	15	1.2	3.3	2.7	2.1	http://das-ist-drin.de/Snickers-Snickers-Riegel-57-g--3063/	https://fddb.info/db/de/lebensmittel/milka_schokolade_mandel/index.html	https://www.buffcoach.net/ernaehrung/naehrwerte/suessware/17029-choc-la-peanuts-riegel	https://fddb.info/db/de/lebensmittel/mister_choc_animation_schokoriegel_nuss_und_crisp/index.html
501	chocolate bar , bite	Schokoladenriegel, angebissen	Schokoriegel	4	32	3.4	8.3	0.8	1.5	https://fddb.info/db/de/lebensmittel/biscoteria_schoko_kuchenriegel_biscoteria/index.html	https://www.alnatura.de/de-de/alnatura-produkte/produktsuche/bio-amaranth-riegel-zartbitter-25g	https://www.discounter-preisvergleich.de/Mini-Schokoriegel-Caramel-EDEKA-7787.html	https://fddb.info/db/de/lebensmittel/mars_twix/index.html
502	mixed vegetables, cooked	Gemuesemix	Blumenkohlgemuese	3	35	3.2	3.3	2.5	2.9	s.o.	siehe oben https://www.alnatura.de/de-de/alnatura-produkte/produktsuche/bio-buttergemuese-tiefgekuehlt-300g		https://fddb.info/db/de/lebensmittel/naturprodukt_blumenkohl_gekocht/index.html
503	shortbreads	Butterkekse	Butterkekse	4	60	3.3	7.5	2.6	7.5	https://fddb.info/db/de/lebensmittel/bahlsen_leibniz_butterkeks/index.html	https://fddb.info/db/de/lebensmittel/bahlsen_leibniz_butterkeks_30_prozent_weniger_zucker_23723/index.html	https://www.buffcoach.net/ernaehrung/naehrwerte/suessware/18917-leibniz-butterkeks-original	https://fddb.info/db/de/lebensmittel/bahlsen_leibniz_butterkeks_30_prozent_weniger_zucker_23723/index.html
504	shortbread	Butterkeks	Butterkekse	4	10	3.3	7.5	2.6	7.5	s.o.	https://fddb.info/db/de/lebensmittel/bahlsen_leibniz_butterkeks_30_prozent_weniger_zucker_23723/index.html		https://fddb.info/db/de/lebensmittel/bahlsen_leibniz_butterkeks_30_prozent_weniger_zucker_23723/index.html
505	cookies	Orangenkekse mit Schokolade	Orangenkekse mit Schokolade	4	39	2	2	2	3	https://www.griesson-debeukelaer.de/de/de/marken/griesson/soft-cake/orange.html	https://fddb.info/db/de/lebensmittel/griesson_debeukelaer_soft_cake_orange/index.html	https://www.supermarktcheck.de/product/83700-biscotto-jaffa-cake	https://fddb.info/db/de/lebensmittel/rewe_schoko-orange-gebaeck_schoko-orange/index.html
506	cookie	Orangenkeks mit Schokolade	Orangenkekse mit Schokolade	4	13	2	2	2	3	s.o.	https://fddb.info/db/de/lebensmittel/griesson_debeukelaer_soft_cake_orange/index.html		https://fddb.info/db/de/lebensmittel/rewe_schoko-orange-gebaeck_schoko-orange/index.html
507	waffle	Waffel	Waffel rund	5	115	2.5	1	0.7	1.6	s.o.	https://www.naehrwertrechner.de/naehrwerte/Waffeln+%28Zubereitung+Gastronomie%29/	https://www.fettrechner.de/kalorien/Durchschnittswert/Waffeln/D621000 Und https://fdc.nal.usda.gov/fdc-app.html#/food-details/170857/nutrients	https://fddb.info/db/de/lebensmittel/netto_frischei_waffeln_waffel/index.html
508	head of green lettuce	gruener Salatkopf	Salatkopf	3	500	1.9	1.6	1.4	1.1	https://www.naehrwertdaten.ch/search/#/food/259494	https://www.naehrwertdaten.ch/search/#/food/259069	Buch: Die große GU Nährwert Kalorien Tabelle	https://fddb.info/db/de/lebensmittel/naturprodukt_eisbergsalat_frisch/index.html
509	mixed vegetables	Gemuesemix	Blumenkohlgemuese	3	20	2.5	2.6	2.5	2.9	https://www.naehrwertdaten.ch/search/#/food/259072	https://www.naehrwertdaten.ch/search/#/food/259072		https://fddb.info/db/de/lebensmittel/naturprodukt_blumenkohl_gekocht/index.html
510	chocolate bar, broken	Schokoladenriegel, angebrochen	Schokoriegel	4	51	1.2	1.5	0.8	1	http://das-ist-drin.de/Mars-Mars-Riegel-51-g--423416/	https://fddb.info/db/de/lebensmittel/mars_twix/index.html	https://www.discounter-preisvergleich.de/Mini-Schokoriegel-Caramel-EDEKA-7787.html	https://fddb.info/db/de/lebensmittel/inko_myline_riegel_schoko-karamell/index.html
511	marzipan chocolate	Marzipanpraline	Praline aufgeschnitten	4	17	2	4.8	0.5	0	https://fdc.nal.usda.gov/fdc-app.html#/food-details/172723/nutrients	https://www.alnatura.de/de-de/alnatura-produkte/produktsuche/bio-ingwer-marzipan-konfekt-selection-100g		https://fddb.info/db/de/lebensmittel/halloren_halloren_kugeln_stracciatella/index.html
512	crispbread with cooked ham	Knaeckebrot mit Kochschinken	Knaeckebrot mit Kochschinken	10	31	20	12.4	4	20	https://www.wasa.de/produkte/knackebrot/mjolk/	https://www.naehrwertdaten.ch/search/#/food/259403		https://fddb.info/db/de/lebensmittel/wasa_knaeckebrot_mjoelk/index.html
513	olives	Oliven	Oliven	3	20	4.15	4.15	1.9	3	https://www.naehrwertdaten.ch/search/#/food/250868	https://www.naehrwertdaten.ch/search/#/food/250868	Buch: Die große GU Nährwert Kalorien Tabelle	https://fddb.info/db/de/lebensmittel/durchschnittswert_oliven_gruen/index.html
514	camembert	Camembert	Weichkaese	1	180	0	0	0	0	https://www.naehrwertdaten.ch/search/#/food/248950	https://www.naehrwertdaten.ch/search/#/food/248950		https://fddb.info/db/de/lebensmittel/alpenmark_camembert_45prozent_fett_itr_48448/index.html
515	emmentaler cheese	Emmentaler	Emmentaler	1	200	0	0	0	0	https://www.naehrwertdaten.ch/search/#/food/248667	https://www.naehrwertdaten.ch/search/#/food/248667		https://fddb.info/db/de/lebensmittel/burger_king_emmen_taler_kaese/index.html
516	Edam cheese	Edamer	Edamer	1	180	0	0.1	0	0.1	https://www.naehrwertrechner.de/naehrwerte/Edamer/	https://fddb.info/db/de/lebensmittel/aldi_edamer_40_prozent_fett_in_tr/index.html		https://fddb.info/db/de/lebensmittel/aldi_edamer_40_prozent_fett_in_tr/index.html
517	cheese	Kaese	Hartkaese Stueck	1	150	0	0	0	0	https://www.naehrwertrechner.de/naehrwerte/Hartk%C3%A4se+Vollfettstufe/	https://fddb.info/db/de/lebensmittel/aldi_edamer_40_prozent_fett_in_tr/index.html		https://fddb.info/db/de/lebensmittel/bayernland_appenzeller_hartkaese_vollwuerzig/index.html
518	glass of beer	Glas Bier	Glas Bier	8	250	0.1	0.1	0	0.1	https://fddb.info/db/de/lebensmittel/krombacher_krombacher_pils/index.html	https://fddb.info/db/de/lebensmittel/krombacher_krombacher_pils/index.html, https://www.naehrwertdaten.ch/search/#/food/259128		https://fddb.info/db/de/lebensmittel/krombacher_krombacher_pils/index.html
519	camembert	Camembert	Weichkaese	1	50	0	0	0	0	s.o.	https://www.naehrwertdaten.ch/search/#/food/248950		https://fddb.info/db/de/lebensmittel/alpenmark_camembert_45prozent_fett_itr_48448/index.html
520	green chili	gruene Peperoni	gruene Peperoni	3	25	0	2	1.5	2	https://fddb.info/db/de/lebensmittel/dittmann_pfefferonen_mild-pikant/index.html	https://www.naehrwertdaten.ch/search/#/food/248971	https://eatsmarter.de/lexikon/warenkunde/gemuese/peperoni	https://fddb.info/db/de/lebensmittel/real_pepperoni_mild_eingelegt/index.html
521	rigatoni with vegetable	Rigatoni mit Gemuese	Rigatoni mit Gemuese	10	600	2.75	2	3	0.8	https://www.barilla.com/de-at/produkte/pasta/klassische-sorten/rigatoni	https://www.frosta.de/produkt/pasta-mit-mediterranem-gemuese/		https://fddb.info/db/de/lebensmittel/hipp_mini_rigatoni_in_gemuese-sahnesauce/index.html
522	vegetables	Gemuese	Gemuesemix roh 3	3	320	1.87	2.2	2	2.6	https://www.naehrwertdaten.ch/search/#/food/258058	siehe oben		https://fddb.info/db/de/lebensmittel/naturprodukt_stangensellerie_frisch/index.html
523	chocolate biscuit	Schokoladenbisquit	Schokoladenbisquit gefuellt	4	160	3	0.3	1	2.9	https://www.naehrwertrechner.de/naehrwerte/Mandelh%C3%B6rnchen+aus+R%C3%BChrmasse/ (Mandelhörnchen)	https://fddb.info/db/de/lebensmittel/baecker_eclair_mit_dunkler_kuvertuere_mit_vanillepudding_gefuellt/index.html		https://fddb.info/db/de/lebensmittel/lidl_biscuit_minis_chocolate/index.html
524	vanilla icecream cone	Vanilleeiscremewaffel	Softeis	4	163	0.22	0.4	0	0.6	s.o.	https://www.burgerking.de/menu/70		https://fddb.info/db/de/lebensmittel/bofrost_softeis_classic_vanille/index.html
525	walnut	Walnuss	Walnuesse	2	7.5	6.7	6.7	6.1	6.2	s.o.	https://www.naehrwertdaten.ch/search/#/food/258810		https://fddb.info/db/de/lebensmittel/naturprodukt_walnuesse_frisch/index.html
526	plate of salad	Salatteller	Salatteller exotisch	10	230	1.44	1.8	2	1.8	https://www.naehrwertdaten.ch/search/#/food/248622 + https://www.naehrwertdaten.ch/search/#/food/248679	siehe oben, https://www.naehrwertdaten.ch/search/#/food/248679		https://fddb.info/db/de/lebensmittel/naturprodukt_feldsalat_frisch_177/index.html
527	tuna sandwiches	Thunfischsandwichs	Thunfischsandwich	10	180	0.71	1.5	1.3	1.2	https://www.nutritionix.com/food/tuna-sandwich-on-white-bread	https://www.nutritionix.com/food/tuna-sandwich	https://fdc.nal.usda.gov/fdc-app.html#/food-details/338654/nutrients	https://fddb.info/db/de/lebensmittel/subway_sandwich_tuna_thunfisch/index.html
528	peaches	Pfirsiche	Pfirsiche	2	312.5	2	2	3	1.9	s.o.	https://www.naehrwertdaten.ch/search/#/food/259064		https://fddb.info/db/de/lebensmittel/naturprodukt_pfirsich_frisch/index.html
529	mixed vegetables	Gemuesemix	Gemuesemix gekocht	3	300	3.1	3.6	1.9	4	s.o.	siehe oben		https://fddb.info/db/de/lebensmittel/naturprodukt_rosenkohl_gekocht/index.html
530	strawberry, half	Erdbeere, halbiert	Erdbeeren	2	40	2.2	2.2	1.6	2	s.o.	https://www.naehrwertdaten.ch/search/#/food/250857		https://fddb.info/db/de/lebensmittel/naturprodukt_erdbeeren_frisch/index.html
531	rasberries	Himbeeren	Himbeeren	2	95	6.7	6.7	4.7	4.7	s.o.	https://www.naehrwertdaten.ch/search/#/food/258197		https://fddb.info/db/de/lebensmittel/naturprodukt_himbeeren_frisch/index.html
532	water bottle	Wasserflasche	Wasserflasche	8	10000	0	0	0	0		https://www.naehrwertdaten.ch/search/#/food/248818		https://fddb.info/db/de/lebensmittel/naturprodukt_leitungswasser/index.html
533	cookie	Keks Schweineohr	Schweineohr	4	20	1.3	1.3	2	2.5	https://fddb.info/db/de/lebensmittel/baecker_schweineohr/index.html	https://fddb.info/db/de/lebensmittel/baecker_schweineohr/index.html	https://www.worldofsweets.de/Marke+Swiss-Delice/Swiss-Delice-Tradition-Prussien-Classic.303162.html	https://fddb.info/db/de/lebensmittel/biscotto_schweinsohr_mit_schokolade/index.html
534	pieces of fruit	Fruchtstuecke	Fruechte	2	130	2.13	2.5	1.5	1.7	https://www.naehrwertdaten.ch/search/#/food/259035	https://www.naehrwertdaten.ch/search/#/food/248585, https://www.naehrwertdaten.ch/search/#/food/251083, https://www.naehrwertdaten.ch/search/#/food/259035		https://fddb.info/db/de/lebensmittel/naturprodukt_mango_frisch/index.html
535	sausages	Wuerstchen	Wuerstchen	6	100	0.1	0	0	0.1	https://www.naehrwertrechner.de/naehrwerte/Bockwurst/	https://www.naehrwertdaten.ch/search/#/food/250523		https://fddb.info/db/de/lebensmittel/metzger_wiener_wuerstchen/index.html
536	cooked ham cut	Kochschinken Aufschnitt	Schinken	6	170	0.5	0.5	0	0	https://www.nestle-marktplatz.de/produkte/herta-genuss-momente-unser-schinken-des-jahres-rustico-4000582309399	https://fddb.info/db/de/lebensmittel/gebirgsjaeger_kochhinterschinken_delikatess/index.html		https://fddb.info/db/de/lebensmittel/metzger_schinken_gekocht/index.html
537	beefsteak, raw	Rindersteak, roh	Steak, roh	6	200	0	0	0	0		https://www.naehrwertdaten.ch/search/#/food/257612		https://fddb.info/db/de/lebensmittel/metzger_rindersteak_filetsteak_frisch/index.html
538	liver sausage	Leberwurst,grob	Leberwurst grob	6	250	0.1	0	0	0.1	s.o.	https://fddb.info/db/de/lebensmittel/ruegenwalder_ruegenwalder_teewurst_grob/index.html		https://fddb.info/db/de/lebensmittel/metzger_leberwurst/index.html
539	almonds	Mandeln	Mandeln	2	80	13	13	13.5	11.4	https://www.naehrwertdaten.ch/search/#/food/258811	https://www.naehrwertdaten.ch/search/#/food/258811	Buch: Die große GU Nährwert Kalorien Tabelle	https://fddb.info/db/de/lebensmittel/naturprodukt_mandeln_roh/index.html
540	beefsteak, raw	Rindersteak, roh	Steak, roh	6	300	0	0	0	0		https://www.naehrwertdaten.ch/search/#/food/257612		https://fddb.info/db/de/lebensmittel/heinz_wille_rinderhueftsteak/index.html
541	chicken, raw	Huehnchen, roh	Haehnchen, roh	6	520	0	0	0	0		https://fddb.info/db/de/lebensmittel/metzger_huhn/index.html		https://fddb.info/db/de/lebensmittel/metzger_haehnchen_brustfilet/index.html
542	avocado	Avocado	Avocado	2	250	3	3	6.3	4	https://www.naehrwertdaten.ch/search/#/food/250524	https://www.naehrwertdaten.ch/search/#/food/250524		https://fddb.info/db/de/lebensmittel/naturprodukt_avocado_frisch/index.html
543	grapes, white	Weintrauben, weiß	Trauben	2	500	1.5	1.5	1.5	1.5	s.o.	https://www.naehrwertdaten.ch/search/#/food/248585		https://fddb.info/db/de/lebensmittel/naturprodukt_weintrauben_weiss_frisch/index.html
544	beefsteak, raw	Steak, roh	Raeucherschinken	6	150	0	0	0	0		https://www.naehrwertdaten.ch/search/#/food/248735		https://fddb.info/db/de/lebensmittel/gut_und_guenstig_geraeucherter_schinken/index.html
545	shrimp	Shrimp	Shrimp	7	5	0	0	0	0	https://www.calorieking.com/foods/calories-in-shellfish-mollusks-shrimp-raw_f-ZmlkPTYyMzc5.html	https://www.naehrwertdaten.ch/search/#/food/251875		https://fddb.info/db/de/lebensmittel/rewe_thai_chef_shrimp/index.html
546	chicken, roasted	Haehnchen, gegrillt	Gegrilltes Huhn	6	500	0	0	0	0	https://www.yazio.com/de/kalorientabelle/haehnchen-gegrillt-broiler-brathaehnchen-grillhaehnchen.html	https://fddb.info/db/de/lebensmittel/heidegold_huehnchen_bruststeak_huhn/index.html		https://fddb.info/db/de/lebensmittel/metzger_haehnchen_brustfilet/index.html
547	hot dog	Hot Dog	Hot Dog plain	10	112.5	0	1.8	1.8	3	http://hot-dog.org/resources/Hot-Dog-and-Sausage-Nutrition-Guide	https://www.naehrwertdaten.ch/search/#/food/259183	https://www.yazio.com/de/kalorientabelle/hot-dog-hotdog-standard.html	https://fddb.info/db/de/lebensmittel/real_quality_hotdog_broetchen/index.html
548	cooked ham	Kochschinken	Schinken	6	400	0	0.5	0	0		https://fddb.info/db/de/lebensmittel/gebirgsjaeger_kochhinterschinken_delikatess/index.html		https://fddb.info/db/de/lebensmittel/metzger_schinken_gekocht/index.html
549	bagel	Bagel	Bagel	5	80	3.3	1.7	1.5	3	s.o.	https://www.nutritionix.com/food/bagel		https://fddb.info/db/de/lebensmittel/lidl_bagel__lidl_natur/index.html
550	Brussels sprouts	Rosenkohl	Rosenkohl	3	500	3.1	4.1	4.4	4	https://www.iglo.de/produkte/feld-frisch-rohgemuese-rosenkohl	https://www.naehrwertdaten.ch/search/#/food/259482		https://fddb.info/db/de/lebensmittel/naturprodukt_rosenkohl_gekocht/index.html
551	spaghetti with pesto	Spaghetti mit Pesto	Spaghetti mit Pesto	10	200	2.67	2.5	3	3	https://www.barilla.com/de-ch/produits/sauces/pesto-alla-genovese	https://www.alnatura.de/de-de/alnatura-produkte/produktsuche/bio-pesto-verde-120g, https://fddb.info/db/de/lebensmittel/k-classic_spaghetti_gekocht/index.html		https://fddb.info/db/de/lebensmittel/hello_fresh_spaghetti_mit_brennessel-pesto/index.html
552	roast beef	Rinderbraten	Braten	6	500	0	0	0	0		https://www.naehrwertdaten.ch/search/#/food/259492		https://fddb.info/db/de/lebensmittel/metzger_rinderbraten_mager/index.html
553	filled roulade	Roulade mit Fuellung	Rouladen roh	6	700	0.7	0.5	0	0	(Sellerie und Champignons?)	https://fddb.info/db/de/lebensmittel/tillmanns_rinderrouladen_gefuellt/index.html		https://fddb.info/db/de/lebensmittel/metzger_rindfleisch_roulade/index.html
554	roulade	Rouladen	Rouladen	6	300	0.2	0.5	0	0	https://fddb.info/db/de/lebensmittel/selbst_gemacht_saltimbocca/index.html (Saltimbocca)	https://fddb.info/db/de/lebensmittel/tillmanns_rinderrouladen_gefuellt/index.html		https://fddb.info/db/de/lebensmittel/metzger_rindfleisch_roulade/index.html
555	Viennese Schnitzel	Wiener Schnitzel	Wiener Schnitzel	6	500	1.2	1.2	0.1	1	https://www.bmi-rechner.net/kalorien-naehrwerte/kalorien-wiener-schnitzel.htm	https://fddb.info/db/de/lebensmittel/selbst_gemacht_schnitzel_paniert/index.html		https://fddb.info/db/de/lebensmittel/selbst_gemacht_wiener_schnitzel/index.html
556	Viennese Schnitzel with potatoes	Wiener Schnitzel mit Kartoffeln	Wiener Schnitzel	10	300	1.75	1.7	0.6	1	s.o.	https://fddb.info/db/de/lebensmittel/selbst_gemacht_schnitzel_paniert/index.html, https://www.naehrwertdaten.ch/search/#/food/259598		https://fddb.info/db/de/lebensmittel/selbst_gemacht_wiener_schnitzel/index.html
557	roast pork	Schweinebraten	Braten	6	750	0	0.5	0	0.5		https://fddb.info/db/de/lebensmittel/selbst_gemacht_schweinebraten/index.html		https://fddb.info/db/de/lebensmittel/selbst_gemacht_schweinebraten/index.html
558	asparagus with bechamel sauce	gruener Spargel mit Bechamelsosse	Spargel gruen mit Bechamelsosse	10	560	1.4	1.1	1.4	1.4	https://fddb.info/db/de/lebensmittel/naturprodukt_spargel_gruen_frisch/index.html	https://www.naehrwertdaten.ch/search/#/food/259891, https://fddb.info/db/de/lebensmittel/naturprodukt_spargel_gruen_gekocht/index.html	https://eatsmarter.de/lexikon/warenkunde/gemuese/gruener-spargel	https://fddb.info/db/de/lebensmittel/naturprodukt_spargel_gruen_frisch/index.html
559	smoked ham / bacon	geraeucherter Schinken	Raeucherschinken	6	400	0	0	0	0		https://www.alnatura.de/de-de/alnatura-produkte/produktsuche/bio-landschinken-70g		https://fddb.info/db/de/lebensmittel/gut_und_guenstig_geraeucherter_schinken/index.html
560	fried egg	Spiegelei	Spiegelei	1	60	0	0	0	0	https://gesuender-abnehmen.com/abnehmen/naehrwerte-kalorien-spiegelei.html	https://www.fettrechner.de/kalorien/Durchschnittswert/Spiegelei+%28Zubereitung+Haushalt%29/Y710142?suchbegriff=spiegelei		https://fddb.info/db/de/lebensmittel/durchschnittswert_spiegelei/index.html
561	cutlet	Kotelett	Kotelett	6	165	0	0	0	0		https://www.naehrwertdaten.ch/search/#/food/259333		https://fddb.info/db/de/lebensmittel/metzger_schweinefleisch_kotelett/index.html
562	cutlet	Kotelett	Kotelett	6	300	0	0	0	0		https://www.naehrwertdaten.ch/search/#/food/259333		https://fddb.info/db/de/lebensmittel/metzger_schweinefleisch_kotelett/index.html
563	steak	Steak	Steak	6	210	0	0	0	0		https://www.naehrwertdaten.ch/search/#/food/259189		https://fddb.info/db/de/lebensmittel/metzger_schweinefleisch_kotelett/index.html
564	sushi rolls	Sushirollen	Sushirollen	10	75	0.1	0.4	1.5	2	Sesam und Gurke	https://fddb.info/db/de/lebensmittel/restaurant_nigiri_sushi_sake_lachs/index.html,	http://www.ernaehrung.de/lebensmittel/de/Y627112/Sushi.php	https://fddb.info/db/de/lebensmittel/restaurant_sushi_california_roll_inside_out/index.html
565	steak with backed potato and vegetables	Steak mit Backkartoffel und Gemuese	Steak mit Backkartoffel und Gemuese	10	290	1.57	2.3	0.3	2	s.o.	Siehe 484		https://fddb.info/db/de/lebensmittel/naturprodukt_kartoffeln_gegart_ohne_schale/index.html
566	tomato and mozzarella skewer	Tomate-Mozzarella Spieß	Tomate und Mozzarella	10	190	0.85	0.69	0.5	0.85	http://www.ernaehrung.de/lebensmittel/de/X208312/Tomaten-Mozzarella-Salat-(Caprese)-mit-Olivenoel.php	https://www.nutritionix.com/food/tomato-mozzarella		http://www.ernaehrung.de/lebensmittel/de/X208312/Tomaten-Mozzarella-Salat-(Caprese)-mit-Olivenoel.php
567	tomato and mozzarella	Tomate und Mozzarella	Tomate und Mozzarella	10	120	0.85	0.69	0.5	0.85		https://www.nutritionix.com/food/tomato-mozzarella		http://www.ernaehrung.de/lebensmittel/de/X208312/Tomaten-Mozzarella-Salat-(Caprese)-mit-Olivenoel.php
568	salami, roasted ham and cheese	Salami, Schinken und Kaese	Salami, Schinken und Kaese	10	380	0	0	0	0.3		siehe oben		https://fddb.info/db/de/lebensmittel/aldi_salami/index.html
